# Supplementary material for: Restricted and non-essential redundancy of RNAi and piRNA pathways in mouse oocytes
Source: PLoS Genet. 2019 Dec 20;15(12):e1008261. doi: 10.1371/journal.pgen.1008261 (PMC6944382; doi:10.1371/journal.pgen.1008261)
Supplement: S1 Table — (XLSX) [file pgen.1008261.s009.xlsx]

## Sheet: CONs_DBL_vs_SOM
GeneID	log2 FoldChange	gene_name	gene type	locus	strand	MiliDAH/WT DicerSOM/WT median expression	MiliDAH/WT DicerSOM/SOM median expression	MiliDAH/DAH DicerSOM/WT median expression	MiliDAH/DAH DicerSOM/SOM median expression	note
ENSMUSG00000109776.1	2.59415	Gm30400	processed_transcript	chr10:78747130-78767585	+	0.0141887	0.0663325	2.36995	7.33947
ENSMUSG00000112249.1	2.47041	AC158595.1	lincRNA	chr10:111599177-111611338	+	5.59908	10.6826	16.0836	102.312
ENSMUSG00000071362.2	2.17412	Gm10330	protein_coding	chr12:23778912-23780265	-	0	0.00686428	0.979439	4.43692	chr. 12 tandem array cluster, Fig. 5E
ENSMUSG00000113657.1	2.14968	AC112259.1	processed_pseudogene	chr12:67658527-67669276	-	13.5203	10.1176	34.32	123.055	Fig. 5D
ENSMUSG00000113691.1	2.08355	AC130824.1	unprocessed_pseudogene	chr12:23780857-23784131	-	0.0239958	0.00907103	1.78268	3.67289	chr. 12 tandem array cluster
ENSMUSG00000113416.1	2.06934	CT030170.3	unprocessed_pseudogene	chr12:18024067-18027467	+	0.0486294	0.0757511	0.91643	4.07145	chr. 12 tandem array cluster
ENSMUSG00000103845.1	1.90135	Gm19026	processed_pseudogene	chr1:6429655-6441296	-	0.258741	0.313109	0.853443	2.61892
ENSMUSG00000097415.2	1.75599	AU020206	lincRNA	chr7:75769038-75782099	-	10.7679	6.89606	17.1628	38.5543
ENSMUSG00000106321.1	1.70183	Gm43674	lincRNA	chr3:21997678-21998468	-	0.0744489	0	3.06896	4.885
ENSMUSG00000114010.1	1.5987	AC112259.2	lincRNA	chr12:67651385-67658263	+	62.7913	54.2231	125.457	287.259
ENSMUSG00000020629.12	1.58975	Adi1	protein_coding	chr12:28675231-28682175	+	2.28318	3.41949	1.45585	28.2269	chr. 12 tandem array cluster
ENSMUSG00000113959.1	1.53599	AC124739.5	TEC	chr12:19301653-19305191	+	0.0102613	0.0202173	0.838373	1.44112	chr. 12 tandem array cluster
ENSMUSG00000109482.2	1.52191	Gm4756	protein_coding	chr12:72605646-72649661	-	0.985232	0.961642	2.53394	6.68306
ENSMUSG00000033102.15	1.44296	Cdc14b	protein_coding	chr13:64189268-64274988	-	2.47366	4.92025	3.48157	19.5688
ENSMUSG00000096054.3	1.42741	Syne1	protein_coding	chr10:5020917-5550692	-	0.455936	0.5298	0.839414	2.60153
ENSMUSG00000113265.1	1.34984	AC122302.1	lincRNA	chr12:102447328-102467609	+	17.8542	9.19602	23.3775	40.1707
ENSMUSG00000099083.7	1.33716	Atf7	protein_coding	chr15:102525946-102625453	-	6.97773	4.00826	17.1347	16.323
ENSMUSG00000113506.1	1.32533	AC166358.6	transcribed_unprocessed_pseudogene	chr12:22584129-22587635	-	0.0214069	0	0.820067	1.94423	chr. 12 tandem array cluster
ENSMUSG00000016756.17	1.32354	Cmah	protein_coding	chr13:24327404-24477377	+	0.322722	0.197713	0.836827	1.08322
ENSMUSG00000020330.16	1.29631	Hmmr	protein_coding	chr11:40701395-40733422	-	3.654	6.03599	3.64996	18.5864
ENSMUSG00000114025.1	1.27185	AC154636.3	unprocessed_pseudogene	chr12:17902389-17904675	+	0.0622063	0.0803183	0.351786	1.91732	chr. 12 tandem array cluster
ENSMUSG00000060336.6	1.21735	Zfp937	protein_coding	chr2:150218073-150240725	+	3.02336	1.26578	10.3506	9.50938
ENSMUSG00000022742.5	1.20563	Cpox	protein_coding	chr16:58670208-58680391	+	15.1746	18.1952	33.9699	57.9462
ENSMUSG00000111681.1	1.1978	AC138284.4	TEC	chr9:37269287-37272168	+	1.14707	1.44121	1.77042	6.56986
ENSMUSG00000021514.18	1.15045	Zfp369	protein_coding	chr13:65278814-65304221	+	0.140574	0.119735	0.447782	1.2088
ENSMUSG00000044148.6	1.1187	1810030O07Rik	protein_coding	chrX:12654879-12673668	-	0.330464	0.938119	0.241512	3.83671
ENSMUSG00000026196.7	1.07755	Bard1	protein_coding	chr1:71027498-71103146	-	6.50741	5.29931	11.5663	16.0857
ENSMUSG00000069755.5	1.0422	Zfp125	transcribed_unprocessed_pseudogene	chr12:20877084-20921262	-	0.295334	0.196915	0.58561	1.29292	chr. 12 tandem array cluster
ENSMUSG00000036103.8	1.04111	Colec12	protein_coding	chr18:9707648-9877995	+	0.124086	0.690803	0.209752	2.48005
ENSMUSG00000106173.1	0.983992	Gm42764	sense_intronic	chr5:30759032-30760477	+	1.84588	17.1891	0.697676	38.1963
ENSMUSG00000113407.1	0.981228	AC125543.3	processed_pseudogene	chr12:23800521-23800646	-	0.26696	0	4.99496	12.5286	chr. 12 tandem array cluster
ENSMUSG00000113402.1	0.945658	CT030157.2	processed_pseudogene	chr12:18387755-18388078	+	0	0.106087	1.24874	3.76506	chr. 12 tandem array cluster
ENSMUSG00000114461.1	0.941973	CT010475.1	lincRNA	chr13:82089757-82258960	+	0.132512	0.256052	0.982848	4.23489
ENSMUSG00000071281.12	0.933806	Zfp65	protein_coding	chr13:67705309-67729173	-	0.0292937	0.0389567	0.113608	0.426676
ENSMUSG00000081695.1	0.878234	Rpsa-ps5	processed_pseudogene	chr11:28956724-28957608	+	0.135318	0.983452	0.482564	3.66816
ENSMUSG00000079450.11	0.863488	Cldn34c1	protein_coding	chrX:123103495-123145654	+	0.255071	0.316868	0.309105	0.959983
ENSMUSG00000054702.14	0.856586	Ap1s3	protein_coding	chr1:79606876-79671972	-	0.408368	0.0978672	0.930041	0.735388
ENSMUSG00000112951.1	0.83824	AC165157.1	processed_pseudogene	chr12:20312515-20312680	+	0	0	6.22865	8.3742	chr. 12 tandem array cluster
ENSMUSG00000094180.1	0.833894	Defa-ps8	unprocessed_pseudogene	chr8:21270693-21271997	+	0.260549	0.0999381	0	3.9788
ENSMUSG00000112161.1	0.825	AC160063.1	lincRNA	chr10:119135164-119166385	-	40.2795	27.091	84.4491	68.4079
ENSMUSG00000063305.10	0.821946	Psg20	protein_coding	chr7:18674107-18686185	-	23.8737	39.0799	50.9565	76.1491
ENSMUSG00000095661.1	0.813328	Gm8935	transcribed_processed_pseudogene	chr3:12855836-12858633	+	0.746999	0.541462	0.964001	1.66519
ENSMUSG00000063364.10	0.804125	3300002I08Rik	protein_coding	chr2:150310935-150362765	-	1.74802	0.807501	3.56179	4.22236
ENSMUSG00000073158.4	0.802924	9030624G23Rik	protein_coding	chr12:24043202-24097246	-	0.271176	0.436974	0.931131	1.72698	chr. 12 tandem array cluster
ENSMUSG00000085433.2	0.774119	Gm16001	lincRNA	chr5:124111109-124112264	-	0.751994	0.290815	2.46608	2.64412
ENSMUSG00000113798.1	0.773307	AC122327.4	processed_pseudogene	chr12:23189273-23189398	-	2.94033	1.98332	7.84922	14.2196	chr. 12 tandem array cluster
ENSMUSG00000051586.16	0.767858	Mical3	protein_coding	chr6:120931722-121081609	-	3.74621	3.29766	6.71878	7.0113
ENSMUSG00000084366.1	0.766072	Gm15313	unprocessed_pseudogene	chr8:21639071-21640378	+	0.0915486	0.0329583	0	2.94563
ENSMUSG00000081092.1	0.749913	Gm14128	processed_pseudogene	chr2:150521093-150522300	+	0.00921482	0.024805	3.15705	1.4418
ENSMUSG00000113569.1	0.749276	AC134917.2	processed_pseudogene	chr12:22725142-22726590	-	0.0352442	0.170527	0.651516	1.41508	chr. 12 tandem array cluster
ENSMUSG00000056184.5	0.740975	Olfr283	protein_coding	chr15:98377699-98380946	-	5.05671	2.88038	7.25438	7.57075
ENSMUSG00000087385.8	0.736887	Frg2f1	protein_coding	chr4:119530308-119538769	-	2.62448	2.07346	4.46249	4.82645
ENSMUSG00000081219.1	0.733236	Bambi-ps1	processed_pseudogene	chr2:122466935-122467526	-	2.13698	2.08638	7.10009	6.87933
ENSMUSG00000035509.17	0.731416	Fbxl21	protein_coding	chr13:56522472-56537898	+	0.795724	0.872797	1.01681	1.95528
ENSMUSG00000061175.11	0.731228	Fnip2	protein_coding	chr3:79455974-79567796	-	2.15674	2.14503	2.51288	4.79763
ENSMUSG00000027615.14	0.72933	Hps3	protein_coding	chr3:19995945-20035315	-	5.62502	5.91891	6.25178	11.7896
ENSMUSG00000059503.2	0.727899	Olfr248	protein_coding	chr1:174391046-174392055	+	1.16156	0.729423	1.00146	2.66552
ENSMUSG00000111080.1	0.724415	AC153899.1	lincRNA	chr10:30603195-30606634	-	0.0512579	0.017282	0.280966	0.504794
ENSMUSG00000073197.9	0.722611	5730507C01Rik	protein_coding	chr12:18514510-18535254	+	3.1989	2.67549	4.79256	6.69948	chr. 12 tandem array cluster
ENSMUSG00000033906.5	0.720384	Zdhhc15	protein_coding	chrX:104536969-104671064	-	0.243769	0.141816	0.599776	0.577667
ENSMUSG00000109419.1	0.71765	Gm45163	lincRNA	chr8:24220510-24230146	+	0.17963	0.208753	1.26847	0.827922
ENSMUSG00000103305.1	0.71324	Gm34068	lincRNA	chr1:183748977-183809746	+	0.581622	0.401239	0.960264	2.66238
ENSMUSG00000097434.2	0.710877	Gm16630	lincRNA	chr6:48130906-48159280	-	1.24955	1.79067	1.50447	3.61117
ENSMUSG00000076576.2	0.702932	Igkv6-32	IG_V_gene	chr6:70074024-70074603	-	0.194528	0.591274	2.33371	3.11624
ENSMUSG00000053153.14	0.702814	Spag16	protein_coding	chr1:69826988-70725132	+	4.1319	4.33314	5.06659	8.20291
ENSMUSG00000066772.12	0.697371	Obox3	protein_coding	chr7:15479825-15639902	-	0.462648	0.334714	0.942482	1.33879
ENSMUSG00000087246.1	0.691713	Gm13346	lincRNA	chr2:19676711-19686157	-	2.7279	1.46882	4.84307	3.24314
ENSMUSG00000025272.16	0.690721	Tro	protein_coding	chrX:150645304-150657583	-	0.720566	0.678432	0.503551	1.36874
ENSMUSG00000097207.7	0.687991	6030443J06Rik	lincRNA	chr5:22550432-22807850	+	2.83984	2.52971	3.86922	5.06887
ENSMUSG00000073164.11	0.687733	2410018L13Rik	lincRNA	chr12:22953999-23010284	-	0.00699212	0.0250824	0.133396	0.267777	chr. 12 tandem array cluster
ENSMUSG00000031450.8	0.685658	Grk1	protein_coding	chr8:13405081-13421951	+	0.00633852	0.020356	0.0483708	0.1581
ENSMUSG00000022679.13	0.679339	Mpv17l	protein_coding	chr16:13903161-13949619	+	0.646923	0.729852	0.712264	1.43804
ENSMUSG00000079525.1	0.672963	Cldn34d	protein_coding	chrX:76582610-76602924	-	17.13	2.85959	51.6776	17.0199
ENSMUSG00000062121.3	0.671436	Olfr149	protein_coding	chr9:39700518-39707117	-	0.00996028	0.0198736	0.00801044	0.400042
ENSMUSG00000049562.5	0.666236	Ap5b1	protein_coding	chr19:5568074-5571261	+	0.0844336	0.102431	0.0508865	0.538878
ENSMUSG00000028150.14	0.665133	Rorc	protein_coding	chr3:94372794-94398276	+	0.00962073	0.0260775	0	0.205706
ENSMUSG00000045053.1	0.664382	Kcng3	protein_coding	chr17:83585957-83631895	-	3.71965	1.78546	5.59253	4.11415
ENSMUSG00000032661.9	0.664102	Oas3	protein_coding	chr5:120753098-120777661	-	1.64207	5.88161	1.67627	9.54752
ENSMUSG00000094992.1	0.662852	Fbxw25	protein_coding	chr9:109645122-109664652	-	16.8611	8.09531	29.4468	16.2087
ENSMUSG00000085566.1	0.657691	A730017L22Rik	processed_transcript	chr2:130879699-130906356	-	0.266521	0.235012	0.353162	0.7773
ENSMUSG00000113411.1	0.655247	AC134254.4	processed_pseudogene	chr12:19865126-19865495	-	0.150031	0.0753587	0.546745	1.89725	chr. 12 tandem array cluster
ENSMUSG00000059423.13	0.650161	Zfp933	protein_coding	chr4:147822986-147848366	-	2.31111	4.001	3.90356	8.22276
ENSMUSG00000019873.8	0.643491	Reep3	protein_coding	chr10:67009189-67096945	-	0.689444	0.673835	0.804073	1.33125
ENSMUSG00000085635.1	0.64168	Gm14565	lincRNA	chrX:38705481-38737762	-	0.0161414	0.00632863	1.14459	0.385307
ENSMUSG00000021786.13	0.639301	Oxsm	protein_coding	chr14:16238652-16249808	-	1.06916	0.811187	1.90713	1.89629
ENSMUSG00000074377.12	0.635583	Sult2a4	protein_coding	chr7:13909676-13989607	-	16.0021	9.15487	24.1448	19.0493
ENSMUSG00000110017.1	0.635411	Gm45237	lincRNA	chr8:25441192-25448762	+	0.050479	0.0572158	0.348343	0.451862
ENSMUSG00000113964.1	0.635234	AC165157.5	processed_pseudogene	chr12:20196916-20197054	+	0.0917356	0.741843	1.94049	5.42027	chr. 12 tandem array cluster
ENSMUSG00000049775.16	0.634095	Tmsb4x	protein_coding	chrX:167207093-167209315	-	0.0700355	0.0616541	0.0819741	0.98709
ENSMUSG00000040865.15	0.624251	Ino80d	protein_coding	chr1:63047801-63114667	-	20.0117	17.7396	21.808	30.4913
ENSMUSG00000040584.8	0.620132	Abcb1a	protein_coding	chr5:8660077-8748575	+	0.95446	0.850804	1.68681	1.72128
ENSMUSG00000111389.1	0.616956	AC164092.4	lincRNA	chr9:122019528-122051463	-	0.228346	0.143219	0.341294	0.308319
ENSMUSG00000095470.1	0.608459	Gm21863	protein_coding	chr12:19954505-19954840	+	0	0	1.27104	2.13607	chr. 12 tandem array cluster
ENSMUSG00000039717.16	0.607193	Ralyl	protein_coding	chr3:13471682-14182287	+	2.57356	3.10221	4.86711	5.58771
ENSMUSG00000035847.15	0.5923	Ids	protein_coding	chrX:70343069-70365084	-	3.05664	2.53448	2.17901	4.5999
ENSMUSG00000113626.1	0.591602	AC159290.1	transcribed_processed_pseudogene	chr13:61804257-61861675	+	6.17181	4.67568	5.44515	7.72576
ENSMUSG00000037996.17	0.589471	Slc24a2	protein_coding	chr4:86983124-87230477	-	0.860396	0.346465	1.04029	0.620668
ENSMUSG00000113234.1	0.578883	CT030170.2	unprocessed_pseudogene	chr12:17993133-17993258	+	0.698148	0.545589	4.28139	6.14246	chr. 12 tandem array cluster
ENSMUSG00000078906.9	0.574925	Gm14444	protein_coding	chr2:175010241-175019248	+	0.0690786	0.0591836	0.402779	0.441637
ENSMUSG00000037455.16	0.569658	Slc18b1	protein_coding	chr10:23796986-23827968	+	0.67564	0.146745	1.74727	0.673497
ENSMUSG00000075225.14	0.567539	Ccdc162	protein_coding	chr10:41538849-41716634	-	0.588035	0.487731	1.00654	0.925667
ENSMUSG00000097119.1	0.555334	B230354K17Rik	lincRNA	chr17:45433852-45442544	+	0.578472	0.350883	0.656372	1.03184
ENSMUSG00000048280.18	0.553058	Zfp738	protein_coding	chr13:67658685-67683551	-	0.376014	0.273979	0.391367	0.492433
ENSMUSG00000079008.2	0.552427	Gm14124	protein_coding	chr2:150257517-150270300	+	0.523468	0.198843	1.61616	1.12281
ENSMUSG00000113330.1	0.551458	AC155241.3	lincRNA	chr12:11826607-11897726	+	0.0496783	0.0672456	0.500688	0.893483
ENSMUSG00000098905.2	0.548376	Zfp953	protein_coding	chr13:67339306-67360605	-	0.733626	0.780222	2.57117	1.56901
ENSMUSG00000082740.1	0.547139	Gm14127	processed_pseudogene	chr2:150469411-150470165	-	0.193097	0.171231	0.530438	1.04887
ENSMUSG00000108929.2	0.543049	Cc2d2b	protein_coding	chr19:40748753-40827743	+	2.34226	1.90257	3.06809	3.13066
ENSMUSG00000022286.15	0.528985	Grhl2	protein_coding	chr15:37233036-37363569	+	1.46278	1.06247	1.68106	1.79814
ENSMUSG00000034639.7	0.51472	Setmar	protein_coding	chr6:108065045-108077122	+	4.61584	2.29905	7.16708	4.42316
ENSMUSG00000036594.14	0.508456	H2-Aa	protein_coding	chr17:34282744-34287827	-	1.85931	0.52022	2.9983	1.70067
ENSMUSG00000024079.4	0.499394	Eif2ak2	protein_coding	chr17:78852564-78882573	-	0.296412	0.152516	0.474249	0.575309
ENSMUSG00000113570.1	0.498306	AC124739.3	TEC	chr12:19288562-19291177	+	0.0153887	0	0.0429612	0.177574	chr. 12 tandem array cluster
ENSMUSG00000091204.8	0.491337	Gm7271	protein_coding	chr5:76484040-76516649	+	2.25512	0.76546	4.19433	2.99298
ENSMUSG00000019368.13	0.48846	Sec14l4	protein_coding	chr11:4031783-4048024	+	0.0743549	0.015721	0.0532277	0.221753
ENSMUSG00000109064.1	0.487546	Gm39128	lincRNA	chr8:9167517-9174793	+	0.167268	0.126479	0.267098	0.942719
ENSMUSG00000066158.7	0.48732	AY512931	lincRNA	chr8:45060702-45065418	-	0.118713	0.0302416	0.319093	0.497922
ENSMUSG00000051456.4	0.487243	Hspb3	protein_coding	chr13:113662896-113663676	-	0	0	0.661944	0.668436
ENSMUSG00000110033.1	0.474363	AC161520.1	unprocessed_pseudogene	chr7:102998958-103005197	-	0.307603	0.066299	0.1915	0.811094
ENSMUSG00000039747.11	0.459054	Orai2	protein_coding	chr5:136147459-136170713	-	0.0224294	0.0100151	0.0991646	0.156223
ENSMUSG00000092120.1	0.456999	Vmn2r90	protein_coding	chr17:17703941-17734167	+	0.0338634	0.0985117	0.364216	2.12013
ENSMUSG00000078853.8	0.421534	Igtp	protein_coding	chr11:58199556-58207591	+	0.161747	0.0542065	0.344607	0.342932
ENSMUSG00000100198.1	0.385789	1700030O20Rik	lincRNA	chr10:116723067-116729177	-	2.07691	0.511345	3.67054	1.99891
ENSMUSG00000103672.1	0.292143	Gm37621	TEC	chr9:101116701-101122231	+	0.0115071	0	0.0243833	0.0783489
ENSMUSG00000085868.1	0.259828	Gm13632	lincRNA	chr2:70877829-70884408	+	0.826994	0	1.28776	1.07152
ENSMUSG00000100265.1	0.198386	Gm28363	protein_coding	chr1:117697131-117727441	+	0.241901	0	0.400784	0.369626
ENSMUSG00000108434.1	-0.281671	Gm45768	lincRNA	chr7:37317899-37321100	-	0.551698	0.653865	0.0561582	0.0213108
ENSMUSG00000075119.2	-0.324244	Olfr1197	protein_coding	chr2:88726903-88732366	-	1.05605	11.5907	0.279125	6.1755
ENSMUSG00000001173.15	-0.559375	Ocrl	protein_coding	chrX:47912387-47965868	+	4.67987	2.49732	5.08927	1.50489
ENSMUSG00000027048.15	-0.57745	Abcb11	protein_coding	chr2:69238282-69342616	-	0.0969366	0.560832	0.144141	0.0917109
ENSMUSG00000107740.1	-0.5994	Gm18765	processed_pseudogene	chr6:50627680-50628339	-	95.7008	64.3369	93.8598	37.2561
ENSMUSG00000051729.12	-0.614821	Gm5087	processed_transcript	chr14:13157388-13284638	-	0.515546	0.421163	0.707947	0.0802318
ENSMUSG00000049971.17	-0.642557	Glt1d1	protein_coding	chr5:127632262-127709374	+	0.40374	0.121673	0.25026	0.0154011
ENSMUSG00000060716.7	-0.647332	Plekhh1	protein_coding	chr12:79029163-79081655	+	2.53272	1.68107	2.60561	0.704918
ENSMUSG00000033065.13	-0.654135	Pfkm	protein_coding	chr15:98092589-98132447	+	1.8441	1.80385	3.00255	0.857965
ENSMUSG00000021999.8	-0.745298	Cpb2	protein_coding	chr14:75242287-75283551	+	10.7108	25.643	10.1323	7.76031
ENSMUSG00000020912.4	-0.800273	Krt12	protein_coding	chr11:99415666-99422259	-	4.24975	0.956479	3.25265	0.363934
