# Supplementary material for: Restricted and non-essential redundancy of RNAi and piRNA pathways in mouse oocytes
Source: PLoS Genet. 2019 Dec 20;15(12):e1008261. doi: 10.1371/journal.pgen.1008261 (PMC6944382; doi:10.1371/journal.pgen.1008261)
Supplement: S2 Table — (XLSX) [file pgen.1008261.s010.xlsx]

## Sheet: Sheet1
Name	5’ – 3’ sequence	note
mDcr_E4_Fwd	CAAGTGTCAGCCGTCAGAACTCAC	genotyping
mDcr_int4_gen_Rev4	AGGCTGAGGGCTATTAAATCAAGG	genotyping
mDcr_E5_gen_Rev	CGATAGGGGTGGTCTAGAATCGC	genotyping
Mili FS115	GATTGAACCTTGTGCCTCGTA	genotyping
Mili RS116	GGTTACATGAGACCCTCAAAGG	genotyping
Mili FL	GCAGGTGTGCAACCAGATA	genotyping
mDcr_AltE1_Fwd	CTCTGCCTTCAGGTTCTGACTTCC	Fig. 2E
mDcr_E7_Rev	GAAGTGGGCTGTATGAGAGATTGC	Fig. 2E
mDcr_AltE2_Fwd	ACTGCTTTGGTGATCAACAGC	Fig. 2E
mDcr_E12_Fwd	GATTAACTCACCTCTTCGAGCCTC	Fig. 2E
mDcr_E13_Rev	GGTTGGCTGAAAGAGTGGTAGCTC	Fig. 2E
mHGPRT.1_457_Fwd	GCTACTGTAATGATCAGTCAACGG	Fig. 2E, 3C, 4E
mHGPRT.1_670_Rev	CTGTATCCAACACTTCGAGAGGTC	Fig. 2E, 3C, 4E
mB2MG.1_342_Fwd	GCAGAGTTAAGCATGCCAGTATGG	Fig. 2E, 3C, 4E
mB2MG.1_514_Rev	CATTGCTATTTCTTTCTGCGTGC	Fig. 2E, 3C, 4E
Lcp1_qpcr_fwd	ATCAACAGACGGGCTGATTC	Fig. 3C
Lcp1_qpcr_rev	GATCTACAGAGCAGCCTTGTCA	Fig. 3C
Optn_F	GAGCATCTTCTGGACCGACA	Fig. 3C
Optn_R	CAGATACCACAGTGTTCAGTCAGA	Fig. 3C
RanGAP_Fwd1	AGAGAAGAAGTCTGAGCTGAAGC	Fig. 3C
RanGAP_Rev1-2	GGTCCAAATGCGTTGTCACTGAG	Fig. 3C
Hdac_qpcr_fwd (183)	TGGTCTCTACCGAAAAATGGAG	Fig. 3C
Hdac_qpcr_rev (184)	TCATCACTGTGGTACTTGGTCA	Fig. 3C
B1_SINE-Alu_chr4_F2	GCGCACGCCTTTAATCTCGAC	Fig. 4E
B1_SINE-Alu_chr4_R2	ACTTTGTAGAGCAGGCTGGC	Fig. 4E
IAP_F3	GTGAGTATAGCTTTACGAGGTAAGCC	Fig. 4E
IAP_R3	CTGCCTTAACCACTTGATAACATGTG	Fig. 4E
IAPLTR2a2_F	GGCAGGGCTGAAAATTCTGGATG	Fig. 4E
IAPLTR2a2_R	CTTTCTTCCAATCTCTCCCCAGG	Fig. 4E
L1_5'Tf_cons1_F	AGCAACACACTGTCTGAGAAAGG	Fig. 4E
L1_5'Tf_cons1_R	TCTCTCCTCTGAGTTTCAGTGCTC	Fig. 4E
L1_Tf_F	AGAGATTACCAGATGGCGAAAGG	Fig. 4E
L1_Tf_R	GTCTAGGTTCTCAGGTGTGTTGGG	Fig. 4E
MTA_chr13_fwd	GAGAACAGTGCAGAAGATGGAGG	Fig. 4E
MTA_chr13_Rev	CCAGCTAGCCAGAACCACAG	Fig. 4E
RLTR10_F1	CGAGGCTAAGCACTGCACAG	Fig. 4E
RLTR10_R1	GGAAGGGAACTAGGACACTGAACC	Fig. 4E
HA_tag_Fwd	CCCATACGATGTTCCAGATTACGC	Fig. S1
mDcr_int7_Rev1	TGTATGAGATGTAGAAACCGCAC	Fig. S1
mDcr_i6_Fwd	AAGCCCAAGTTAGGAACTCCAGTG	Fig. S1
mDcr_E7_Rev	GCAATCTCTCATACAGCCCACTTC	Fig. S1
mDcr_i1_Fwd	AAGCACAGTAAGGGTGACAGTTCC	Fig. S1
mDcr_E5_Rev	TCAAAACAGTCAAGGCGACATAGC	Fig. S1
mDcr_i1_Fwd_seq	GCCTGGTTGGGTATAGACTGCTTG	Fig. S1
mDcr_i3_Rev2	GTAACAGGGGAGTAAAATGGCTGC	Fig. S1
pBS_Fwd1_seq	GCAAGGCGATTAAGTTGGGTAACG	cloning
mDcr_e2-HA_Rev_PstI	AGCTGCAGGCCAGCGTAATCTGGAACATCGTATGGGTATGCCATGCTGAGGGGCTGCAAAGCAGGGC	cloning
mDcr_E2_Fwd_PstI	GCCTGCAGCTCATGACCCCTGCTTC	cloning
mDcr_e7_Rev_ApaLI	CTGTGCACATACTCACTTGTTTGGAAATCAAAGTAGAATCTC	cloning
mDcr_i7_Fwd_PstI	ATCTGCAGAGCCTTGTAAGTAGTAAAGCG	cloning
pHygro_Fwd_seq	GGGAATAAGGGCGACACGGAAATG	cloning
