# Supplementary material for: Restricted and non-essential redundancy of RNAi and piRNA pathways in mouse oocytes
Source: PLoS Genet. 2019 Dec 20;15(12):e1008261. doi: 10.1371/journal.pgen.1008261 (PMC6944382; doi:10.1371/journal.pgen.1008261)
Supplement: S3 Table — (CSV) [file pgen.1008261.s011.csv]

CLASS	FAMILY	GROUP	RM-names
SINE	Alu	Alu	AluF_3
SINE	Alu	Alu	FAM
SINE	Alu	Alu	PB1
SINE	Alu	Alu	PB1D10
SINE	Alu	Alu	PB1D7
SINE	Alu	Alu	PB1D9
SINE	B1	B1	B1_Mm
SINE	B1	B1	B1_Mur1
SINE	B1	B1	B1_Mur2
SINE	B1	B1	B1_Mur3
SINE	B1	B1	B1_Mur4
SINE	B1	B1	B1_Mus1
SINE	B1	B1	B1_Mus2
SINE	B1	B1	B1F
SINE	B1	B1	B1F1
SINE	B1	B1	B1F2
SINE	B2	B2	B2_Mm1a
SINE	B2	B2	B2_Mm1t
SINE	B2	B2	B2_Mm2
SINE	B3	B3	B3
SINE	B3	B3	B3A
SINE	B4	B4	B4
SINE	B4	B4	B4A
SINE	B4	B4	ID_B1
SINE	B4	B4	RSINE1
SINE	ID	ID	ID2
SINE	ID	ID	ID4
SINE	ID	ID	ID4_
SINE	MIR	MIR	MIR
SINE	MIR	MIR	MIR3
SINE	MIR	MIR	MIRb
SINE	MIR	MIR	MIRc
SINE	MIR	MIR	MIR1_Amn
LINE	L1	L1	HAL1
LINE	L1	L1	HAL1M8
LINE	L1	L1	HAL1ME
LINE	L1	L1	HAL1b
LINE	L1	L1	L1_Mm
LINE	L1	L1	L1_Mur1
LINE	L1	L1	L1_Mur2
LINE	L1	L1	L1_Mur3
LINE	L1	L1	L1_Mus1
LINE	L1	L1	L1_Mus2
LINE	L1	L1	L1_Mus3
LINE	L1	L1	L1_Mus4
LINE	L1	L1	L1_Rod
LINE	L1	L1	L1M2
LINE	L1	L1	L1M3
LINE	L1	L1	L1M4
LINE	L1	L1	L1M4b
LINE	L1	L1	L1M4c
LINE	L1	L1	L1M5
LINE	L1	L1	L1MA10
LINE	L1	L1	L1MA4A
LINE	L1	L1	L1MA6
LINE	L1	L1	L1MB1
LINE	L1	L1	L1MB2
LINE	L1	L1	L1MB3
LINE	L1	L1	L1MB4
LINE	L1	L1	L1MB7
LINE	L1	L1	L1MB8
LINE	L1	L1	L1MC1
LINE	L1	L1	L1MC2
LINE	L1	L1	L1MC3
LINE	L1	L1	L1MC4
LINE	L1	L1	L1MC4a
LINE	L1	L1	L1MCa
LINE	L1	L1	L1MD
LINE	L1	L1	L1Md_A
LINE	L1	L1	L1Md_F
LINE	L1	L1	L1Md_F2
LINE	L1	L1	L1Md_F3
LINE	L1	L1	L1Md_T
LINE	L1	L1	L1MD1
LINE	L1	L1	L1MD2
LINE	L1	L1	L1MD3
LINE	L1	L1	L1MDa
LINE	L1	L1	L1ME3A
LINE	L1	L1	L1MEc
LINE	L1	L1	L1MEf
LINE	L1	L1	L1MEg
LINE	L1	L1	L1VL4
LINE	L1	L1	MusHAL1
LINE	Lx	Lx	Lx
LINE	Lx	Lx	Lx2
LINE	Lx	Lx	Lx2A1
LINE	Lx	Lx	Lx2B
LINE	Lx	Lx	Lx3_Mus
LINE	Lx	Lx	Lx3A
LINE	Lx	Lx	Lx3B
LINE	Lx	Lx	Lx3C
LINE	Lx	Lx	Lx4A
LINE	Lx	Lx	Lx4B
LINE	Lx	Lx	Lx5
LINE	Lx	Lx	Lx6
LINE	Lx	Lx	Lx7
LINE	Lx	Lx	Lx8
LINE	Lx	Lx	Lx9
LINE	L2	L2	L2
LINE	L2	L2	L2a
LINE	L2	L2	L2b
LINE	L2	L2	L2c
LINE	L3	L3	L3
LINE	L3	L3	L3b
LINE	L4	L4	L4_A_Mam
LINE	L4	L4	L4_B_Mam
LINE	L4	L4	L4_C_Mam
LTR	Gypsy	Gypsy	MamGypLTR1d
LTR	ERV1	ERV1	MMERGLN-int
LTR	ERV1	ERV1	RodERV21-int
LTR	ERV1	ERV1	MuRRS4-int
LTR	ERV1	ERV1	MURVY-LTR
LTR	ERVK	BGLII	BGLII
LTR	ERVK	BGLII	BGLII_B
LTR	ERVK	BGLII	BGLII_Mus
LTR	ERVK	IAP	IAP-d-int
LTR	ERVK	IAP	IAPEY_LTR
LTR	ERVK	IAP	IAPEY3_LTR
LTR	ERVK	IAP	IAPEY3-int
LTR	ERVK	IAP	IAPEz-int
LTR	ERVK	IAP	IAPLTR1a_Mm
LTR	ERVK	IAP	IAPLTR2_Mm
LTR	ERVK	IAP	IAPLTR2a
LTR	ERVK	IAP	IAPLTR2b
LTR	ERVK	RMER	RMER10A
LTR	ERVK	RMER	RMER10B
LTR	ERVK	RMER	RMER12
LTR	ERVK	RMER	RMER12B
LTR	ERVK	RMER	RMER13A
LTR	ERVK	RMER	RMER13B
LTR	ERVK	RMER	RMER15
LTR	ERVK	RMER	RMER16
LTR	ERVK	RMER	RMER16-int
LTR	ERVK	RMER	RMER17A
LTR	ERVK	RMER	RMER17B
LTR	ERVK	RMER	RMER17C
LTR	ERVK	RMER	RMER19A
LTR	ERVK	RMER	RMER19B
LTR	ERVK	RMER	RMER19C
LTR	ERVK	RMER	RMER2
LTR	ERVK	RMER	RMER20B
LTR	ERVK	RMER	RMER3D-int
LTR	ERVK	RMER	RMER4A
LTR	ERVK	RMER	RMER4B
LTR	ERVK	RMER	RMER5
LTR	ERVK	RMER	RMER6A
LTR	ERVK	RMER	RMER6B
LTR	ERVK	RMER	RMER6C
LTR	ERVK	RMER	RMER6D
LTR	ERVK	RLTR	RLTR10
LTR	ERVK	RLTR	RLTR10A
LTR	ERVK	RLTR	RLTR10B2
LTR	ERVK	RLTR	RLTR10C
LTR	ERVK	RLTR	RLTR10D
LTR	ERVK	RLTR	RLTR10-int
LTR	ERVK	RLTR	RLTR11A
LTR	ERVK	RLTR	RLTR11A2
LTR	ERVK	RLTR	RLTR11B
LTR	ERVK	RLTR	RLTR13B2
LTR	ERVK	RLTR	RLTR13B3
LTR	ERVK	RLTR	RLTR13C1
LTR	ERVK	RLTR	RLTR13D4
LTR	ERVK	RLTR	RLTR14
LTR	ERVK	RLTR	RLTR14-int
LTR	ERVK	RLTR	RLTR15
LTR	ERVK	RLTR	RLTR16
LTR	ERVK	RLTR	RLTR17
LTR	ERVK	RLTR	RLTR18B
LTR	ERVK	RLTR	RLTR19-int
LTR	ERVK	RLTR	RLTR1B
LTR	ERVK	RLTR	RLTR1B-int
LTR	ERVK	RLTR	RLTR20A
LTR	ERVK	RLTR	RLTR20B3
LTR	ERVK	RLTR	RLTR20C
LTR	ERVK	RLTR	RLTR20D
LTR	ERVK	RLTR	RLTR23
LTR	ERVK	RLTR	RLTR24
LTR	ERVK	RLTR	RLTR25A
LTR	ERVK	RLTR	RLTR26
LTR	ERVK	RLTR	RLTR27
LTR	ERVK	RLTR	RLTR30
LTR	ERVK	RLTR	RLTR31B_Mm
LTR	ERVK	RLTR	RLTR33
LTR	ERVK	RLTR	RLTR4_MM-int
LTR	ERVK	RLTR	RLTR41
LTR	ERVK	RLTR	RLTR43A
LTR	ERVK	RLTR	RLTR45
LTR	ERVK	RLTR	RLTR45-int
LTR	ERVK	RLTR	RLTR46
LTR	ERVK	RLTR	RLTR6-int
LTR	ERVK	RLTR	RLTR9A
LTR	ERVK	RLTR	RLTR9D
LTR	ERVK	RLTR	RLTR9E
LTR	ERVK	RLTR	RLTRETN_Mm
LTR	ERVK	other	MERVK26-int
LTR	ERVK	other	MMERVK10C-int
LTR	ERVK	other	MMETn-int
LTR	ERVK	other	RNERVK23-int
LTR	ERVK	other	MYSERV16_I-int
LTR	ERVK	other	ETnERV2-int
LTR	ERVK	other	ETnERV-int
LTR	ERVL	MuERV	MT2_Mm
LTR	ERVL	MuERV	MT2A
LTR	ERVL	MuERV	MT2B
LTR	ERVL	MuERV	MT2B2
LTR	ERVL	MuERV	MT2C_Mm
LTR	ERVL	MuERV	MERVL-int
LTR	ERVL	other	ERVL_B4-int
LTR	ERVL	other	HERV16-int
LTR	ERVL	other	LTR16A1
LTR	ERVL	other	LTR16B
LTR	ERVL	other	LTR16D
LTR	ERVL	other	LTR16E2
LTR	ERVL	other	LTR33A_
LTR	ERVL	other	LTR50
LTR	ERVL	other	LTR85b
LTR	ERVL	other	LTRIS_Mm
LTR	ERVL	other	LTRIS2
LTR	ERVL	other	LTRIS3
LTR	ERVL	other	LTRIS5
LTR	ERVL	other	MER21-int
LTR	ERVL	other	MER34
LTR	ERVL	other	MER57C2
LTR	ERVL	other	MER57E1
LTR	ERVL	other	MER67B
LTR	ERVL	other	MER68
LTR	ERVL	other	MER73
LTR	ERVL	other	MER77
LTR	ERVL_MaLR	MT	MTA_Mm-int
LTR	ERVL_MaLR	MT	MTA_Mm
LTR	ERVL_MaLR	MT	MTB
LTR	ERVL_MaLR	MT	MTB_Mm
LTR	ERVL_MaLR	MT	MTB_Mm-int
LTR	ERVL_MaLR	MT	MTB-int
LTR	ERVL_MaLR	MT	MTC
LTR	ERVL_MaLR	MT	MTC-int
LTR	ERVL_MaLR	MT	MTD
LTR	ERVL_MaLR	MT	MTD-int
LTR	ERVL_MaLR	MT	MTE2a
LTR	ERVL_MaLR	MT	MTE2b
LTR	ERVL_MaLR	MT	MTEa
LTR	ERVL_MaLR	MT	MTEb
LTR	ERVL_MaLR	MLT	MLT1A
LTR	ERVL_MaLR	MLT	MLT1A0
LTR	ERVL_MaLR	MLT	MLT1A1
LTR	ERVL_MaLR	MLT	MLT1B
LTR	ERVL_MaLR	MLT	MLT1C
LTR	ERVL_MaLR	MLT	MLT1D
LTR	ERVL_MaLR	MLT	MLT1E1
LTR	ERVL_MaLR	MLT	MLT1E2
LTR	ERVL_MaLR	MLT	MLT1F
LTR	ERVL_MaLR	MLT	MLT1F2
LTR	ERVL_MaLR	MLT	MLT1G1
LTR	ERVL_MaLR	MLT	MLT1I
LTR	ERVL_MaLR	MLT	MLT1J1
LTR	ERVL_MaLR	MLT	MLT1K
LTR	ERVL_MaLR	MLT	MLT1L
LTR	ERVL_MaLR	MLT	MLT2B1
LTR	ERVL_MaLR	MLT	MLT2B2
LTR	ERVL_MaLR	MLT	MLT2B4
LTR	ERVL_MaLR	MLT	MLT2C2
LTR	ERVL_MaLR	MLT	MLT2F
LTR	ERVL_MaLR	ORR1	ORR1A0
LTR	ERVL_MaLR	ORR1	ORR1A0-int
LTR	ERVL_MaLR	ORR1	ORR1A1
LTR	ERVL_MaLR	ORR1	ORR1A1-int
LTR	ERVL_MaLR	ORR1	ORR1A2
LTR	ERVL_MaLR	ORR1	ORR1A2-int
LTR	ERVL_MaLR	ORR1	ORR1A3
LTR	ERVL_MaLR	ORR1	ORR1A3-int
LTR	ERVL_MaLR	ORR1	ORR1A4
LTR	ERVL_MaLR	ORR1	ORR1A4-int
LTR	ERVL_MaLR	ORR1	ORR1B1
LTR	ERVL_MaLR	ORR1	ORR1B1-int
LTR	ERVL_MaLR	ORR1	ORR1B2
LTR	ERVL_MaLR	ORR1	ORR1C1
LTR	ERVL_MaLR	ORR1	ORR1C2
LTR	ERVL_MaLR	ORR1	ORR1D1
LTR	ERVL_MaLR	ORR1	ORR1D2
LTR	ERVL_MaLR	ORR1	ORR1E
LTR	ERVL_MaLR	ORR1	ORR1E-int
