# Supplementary material for: Restricted and non-essential redundancy of RNAi and piRNA pathways in mouse oocytes
Source: PLoS Genet. 2019 Dec 20;15(12):e1008261. doi: 10.1371/journal.pgen.1008261 (PMC6944382; doi:10.1371/journal.pgen.1008261)
Supplement: S4 Table — (CSV) [file pgen.1008261.s012.csv]

gene_id	coordinates	strand	gene_name
ENSMUSG00000027637	chr2 156863128 156873563	+	1110008F13Rik
ENSMUSG00000024410	chr18 12168717 12189997	+	3110002H16Rik
ENSMUSG00000062825	chr11 120345690 120348542	-	Actg1
ENSMUSG00000054808	chr7 28893248 28962340	-	Actn4
ENSMUSG00000029610	chr5 143902704 143909847	-	Aimp2
ENSMUSG00000041915	chr18 31759824 31784071	+	Ammecr1l
ENSMUSG00000050022	chr5 140724127 140761439	+	Amz1
ENSMUSG00000029472	chr5 122787459 122821339	-	Anapc5
ENSMUSG00000014496	chr14 31698768 31830651	-	Ankrd28
ENSMUSG00000059495	chr9 42963842 43107239	-	Arhgef12
ENSMUSG00000042178	chr7 128237342 128245100	+	Armc5
ENSMUSG00000019857	chr10 53596757 53609225	+	Asf1a
ENSMUSG00000030983	chr7 133709333 133721145	+	Bccip
ENSMUSG00000039004	chr13 38345107 38500302	+	Bmp6
ENSMUSG00000024335	chr17 34112023 34122634	-	Brd2
ENSMUSG00000038722	chr5 145140362 145148078	+	Bud31
ENSMUSG00000026933	chr2 25926838 25983282	-	Camsap1
ENSMUSG00000054083	chr7 28881422 28893563	+	Capn12
ENSMUSG00000032185	chr9 21546894 21592623	+	Carm1
ENSMUSG00000027715	chr3 36564865 36572150	-	Ccna2
ENSMUSG00000023932	chr17 45391892 45433707	-	Cdc5l
ENSMUSG00000032803	chr9 103353094 103365840	-	Cdv3
ENSMUSG00000056201	chr19 5490455 5495201	+	Cfl1
ENSMUSG00000047501	chr5 134945119 134946934	-	Cldn4
ENSMUSG00000025607	chr6 30747554 30896794	-	Copg2
ENSMUSG00000004530	chr5 113842436 113908758	-	Coro1c
ENSMUSG00000005362	chr6 106780201 106800077	-	Crbn
ENSMUSG00000022723	chr16 59490775 59555752	-	Crybg3
ENSMUSG00000027014	chr2 77881159 77946375	-	Cwc22
ENSMUSG00000013973	chr1 171329145 171342331	+	Dedd
ENSMUSG00000030986	chr7 133720942 133782726	-	Dhx32
ENSMUSG00000042508	chr5 9118801 9161776	-	Dmtf1
ENSMUSG00000018581	chr12 117877982 118199043	-	Dnah11
ENSMUSG00000022960	chr16 91677268 91688765	-	Donson
ENSMUSG00000072419	chr16 48310477 48319723	+	Dppa2
ENSMUSG00000060461	chr9 78367052 78368177	-	Dppa5a
ENSMUSG00000009013	chr5 115297110 115300999	-	Dynll1
ENSMUSG00000071644	chr19 8967041 8978479	+	Eef1g
ENSMUSG00000029613	chr5 143817788 143904251	+	Eif2ak1
ENSMUSG00000022312	chr15 51786558 51865523	-	Eif3h
ENSMUSG00000025580	chr11 119288363 119300089	-	Eif4a3
ENSMUSG00000028906	chr4 131923413 132075321	-	Epb41
ENSMUSG00000027714	chr3 36552606 36565727	+	Exosc9
ENSMUSG00000042377	chr11 61684091 61709951	+	Fam83g
ENSMUSG00000039187	chr7 79391929 79450264	+	Fanci
ENSMUSG00000032507	chr9 113963637 114046191	-	Fbxl2
ENSMUSG00000032309	chr9 55208925 55224433	+	Fbxo22
ENSMUSG00000037536	chr14 47450421 47531962	+	Fbxo34
ENSMUSG00000019773	chr10 5799160 5805600	-	Fbxo5
ENSMUSG00000021273	chr14 63145150 63179578	-	Fdft1
ENSMUSG00000051335	chr13 43195245 43304172	-	Gfod1
ENSMUSG00000031821	chr8 120578633 120589304	-	Gins2
ENSMUSG00000029638	chr6 8509600 8597548	+	Glcci1
ENSMUSG00000000149	chr5 140758408 140830431	-	Gna12
ENSMUSG00000054199	chr3 88835231 88910103	+	Gon4l
ENSMUSG00000043441	chr3 62529077 62605140	-	Gpr149
ENSMUSG00000028096	chr3 96868281 96905346	-	Gpr89
ENSMUSG00000057177	chr7 25228258 25237851	-	Gsk3a
ENSMUSG00000016503	chr5 146948657 146955614	+	Gtf3a
ENSMUSG00000002996	chr12 31926254 31950535	-	Hbp1
ENSMUSG00000034551	chrX 111569931 111697079	-	Hdx
ENSMUSG00000042606	chr7 126861972 126865377	+	Hirip3
ENSMUSG00000056758	chr10 120361275 120476469	-	Hmga2
ENSMUSG00000064267	chr5 122206804 122242297	+	Hvcn1
ENSMUSG00000022992	chr15 98518821 98534244	-	Kansl2
ENSMUSG00000054477	chr18 45268860 45686024	+	Kcnn2
ENSMUSG00000001098	chr5 114363567 114380508	-	Kctd10
ENSMUSG00000067750	chr1 21349641 21352200	+	Khdc1a
ENSMUSG00000085079	chr1 21383556 21386373	+	Khdc1b
ENSMUSG00000041722	chr1 21368331 21370845	+	Khdc1c
ENSMUSG00000028678	chr4 117159639 117182639	-	Kif2c
ENSMUSG00000034311	chrX 100625737 100727214	+	Kif4
ENSMUSG00000079553	chr17 33875666 33890661	-	Kifc1
ENSMUSG00000024301	chr17 26917091 26932579	+	Kifc5b
ENSMUSG00000021998	chr14 75131101 75230842	+	Lcp1
ENSMUSG00000042363	chr11 20823576 20831056	-	Lgalsl
ENSMUSG00000030029	chr6 94604529 94700158	-	Lrig1
ENSMUSG00000030556	chr7 67513410 67645268	-	Lrrc28
ENSMUSG00000028703	chr4 116075269 116097043	+	Lrrc41
ENSMUSG00000057777	chr3 86545581 86548629	-	Mab21l2
ENSMUSG00000023050	chr15 102497649 102517064	-	Map3k12
ENSMUSG00000031303	chrX 159988433 160123351	+	Map3k15
ENSMUSG00000037236	chr18 35562146 35593835	+	Matr3
ENSMUSG00000051855	chr6 30723547 30748465	+	Mest
ENSMUSG00000054619	chr15 100304817 100314348	+	Mettl7a1
ENSMUSG00000056487	chr15 100353200 100361840	+	Mettl7a2
ENSMUSG00000058057	chr15 100334929 100340341	+	Mettl7a3
ENSMUSG00000031740	chr8 92827291 92853420	+	Mmp2
ENSMUSG00000049960	chr14 20389304 20393634	-	Mrps16
ENSMUSG00000068922	chr3 88905107 88913999	-	Msto1
ENSMUSG00000019992	chr10 20347770 20361304	+	Mtfr2
ENSMUSG00000016510	chr5 146951573 146963800	-	Mtif3
ENSMUSG00000020527	chr11 84880148 84911226	+	Myo19
ENSMUSG00000066952	chr5 114289166 114365357	+	Myo1h
ENSMUSG00000002728	chr2 145902099 145916425	+	Naa20
ENSMUSG00000051359	chr15 37366175 37792570	-	Ncald
ENSMUSG00000008690	chr15 89355719 89372826	+	Ncaph2
ENSMUSG00000005886	chr1 13139105 13374083	-	Ncoa2
ENSMUSG00000020982	chr12 69310522 69357165	-	Nemf
ENSMUSG00000013997	chr1 171338008 171345646	-	Nit1
ENSMUSG00000024413	chr18 12189693 12236400	-	Npc1
ENSMUSG00000071078	chr8 70131333 70133749	+	Nr2c2ap
ENSMUSG00000000916	chr5 135369953 135376805	+	Nsun5
ENSMUSG00000026672	chr2 5020642 5064051	-	Optn
ENSMUSG00000055725	chr5 97082329 97111596	-	Paqr3
ENSMUSG00000023909	chr17 23736186 23740330	-	Paqr4
ENSMUSG00000056851	chr15 102470632 102500059	+	Pcbp2
ENSMUSG00000031299	chrX 160122209 160138413	-	Pdha1
ENSMUSG00000015668	chrX 100622883 100626568	-	Pdzd11
ENSMUSG00000038298	chr3 96829284 96870926	+	Pdzk1
ENSMUSG00000037791	chr11 77982754 78030539	+	Phf12
ENSMUSG00000037747	chr10 70557682 70655965	-	Phyhipl
ENSMUSG00000022940	chr16 94358763 94371015	-	Pigp
ENSMUSG00000039176	chr7 79446231 79466362	-	Polg
ENSMUSG00000053293	chr5 135376141 135394546	-	Pom121
ENSMUSG00000071866	chr11 6415443 6419817	+	Ppia
ENSMUSG00000032383	chr9 66060222 66066623	+	Ppib
ENSMUSG00000024500	chr18 42637432 43059471	-	Ppp2r2b
ENSMUSG00000061950	chr17 65782573 65841926	+	Ppp4r1
ENSMUSG00000038582	chr5 122284365 122324281	+	Pptc7
ENSMUSG00000038943	chr7 80294450 80316259	+	Prc1
ENSMUSG00000017428	chr11 80428615 80473248	+	Psmd11
ENSMUSG00000006498	chr10 79854427 79864771	+	Ptbp1
ENSMUSG00000029624	chr5 145147514 145167108	-	Ptcd1
ENSMUSG00000028702	chr4 116094264 116123690	-	Rad54l
ENSMUSG00000038569	chr5 122323223 122354233	-	Rad9b
ENSMUSG00000029430	chr5 129020069 129024323	+	Ran
ENSMUSG00000022391	chr15 81704248 81729919	-	Rangap1
ENSMUSG00000083649	chr7 5124938 5125950	-	Rasl2-9
ENSMUSG00000031353	chrX 162760402 162779092	+	Rbbp7
ENSMUSG00000048109	chr3 107325421 107333673	-	Rbm15
ENSMUSG00000038930	chr7 80293229 80324454	-	Rccd1
ENSMUSG00000029249	chr5 77265491 77286432	+	Rest
ENSMUSG00000037674	chr9 72532240 72622937	+	Rfx7
ENSMUSG00000036120	chr8 70130794 70139154	-	Rfxank
ENSMUSG00000007815	chr9 108306129 108337934	+	Rhoa
ENSMUSG00000022724	chr16 59471775 59492461	+	Riox2
ENSMUSG00000014074	chr16 32277459 32301434	+	Rnf168
ENSMUSG00000048911	chr2 131298064 131352892	-	Rnf24
ENSMUSG00000017404	chr11 98026710 98030492	+	Rpl19
ENSMUSG00000043716	chr1 16101295 16104662	-	Rpl7
ENSMUSG00000008668	chr17 33951999 33956001	-	Rps18
ENSMUSG00000049517	chr13 90922958 90924950	+	Rps23
ENSMUSG00000028495	chr4 86854660 86857412	-	Rps6
ENSMUSG00000018040	chr15 83113433 83122801	-	Rrp7a
ENSMUSG00000051920	chr15 43020794 43170826	-	Rspo2
ENSMUSG00000091780	chr15 89371639 89373818	-	Sco2
ENSMUSG00000058586	chr15 83089506 83116674	+	Serhl
ENSMUSG00000054766	chr2 30057378 30072577	+	Set
ENSMUSG00000027636	chr2 156872457 156887192	-	Sla2
ENSMUSG00000045100	chr6 94500331 94604672	+	Slc25a26
ENSMUSG00000027737	chr3 49892526 50443614	-	Slc7a11
ENSMUSG00000039452	chr9 66065176 66069719	-	Snx22
ENSMUSG00000022961	chr16 91647506 91679221	+	Son
ENSMUSG00000070034	chr1 85576899 85598817	-	Sp110
ENSMUSG00000070031	chr1 85600378 85645037	+	Sp140
ENSMUSG00000026771	chr2 23506220 23572106	-	Spopl
ENSMUSG00000029346	chr5 112337392 112343040	-	Srrd
ENSMUSG00000028911	chr4 131873617 131901706	+	Srsf4
ENSMUSG00000020738	chr11 115523102 115536276	-	Sumo2
ENSMUSG00000014873	chr2 26916367 26920183	+	Surf2
ENSMUSG00000039231	chrX 8061171 8074760	-	Suv39h1
ENSMUSG00000038593	chr5 122237848 122264460	-	Tctn1
ENSMUSG00000029345	chr5 112326358 112338073	+	Tfip11
ENSMUSG00000019437	chr11 78176711 78181909	+	Tlcd1
ENSMUSG00000079659	chr5 9100668 9160986	+	Tmem243
ENSMUSG00000030306	chr6 148232430 148444389	-	Tmtc1
ENSMUSG00000022427	chr15 79670861 79672862	+	Tomm22
ENSMUSG00000032586	chr9 107950136 107972270	+	Traip
ENSMUSG00000029833	chr6 37870811 37966296	+	Trim24
ENSMUSG00000079259	chr9 114507133 114564369	-	Trim71
ENSMUSG00000013736	chr6 106769120 106782474	+	Trnt1
ENSMUSG00000022010	chr14 76414961 76507765	+	Tsc22d1
ENSMUSG00000047514	chr10 34282190 34285275	+	Tspyl1
ENSMUSG00000072235	chr15 98949841 98953551	-	Tuba1a
ENSMUSG00000023004	chr15 98931425 98934565	-	Tuba1b
ENSMUSG00000043091	chr15 99029891 99038105	+	Tuba1c
ENSMUSG00000062380	chr8 123411424 123422015	+	Tubb3
ENSMUSG00000034377	chr17 6106437 6251128	+	Tulp4
ENSMUSG00000038344	chrX 162778919 162829454	-	Txlng
ENSMUSG00000038991	chr13 38500079 38528824	-	Txndc5
ENSMUSG00000022615	chr15 89371931 89377039	-	Tymp
ENSMUSG00000038965	chr16 17152013 17202649	-	Ube2l3
ENSMUSG00000078923	chr2 167607638 167632095	-	Ube2v1
ENSMUSG00000009741	chr9 113930934 113977202	+	Ubp1
ENSMUSG00000022111	chr14 101653967 101696125	+	Uchl3
ENSMUSG00000035337	chr9 64235201 64236362	+	Uchl4
ENSMUSG00000051527	chr7 6730578 6967219	+	Usp29
ENSMUSG00000041774	chr16 17144621 17160701	+	Ydjc
ENSMUSG00000032182	chr9 21588682 21592828	-	Yipf2
ENSMUSG00000034333	chr15 88751660 88784516	+	Zbed4
ENSMUSG00000069114	chr3 9250602 9285333	+	Zbtb10
ENSMUSG00000074682	chr2 152411955 152415027	-	Zcchc3
ENSMUSG00000001065	chr8 123254195 123269745	+	Zfp276
ENSMUSG00000041483	chr1 136624901 136630053	+	Zfp281
ENSMUSG00000034429	chr15 75969123 75975868	+	Zfp707
ENSMUSG00000020526	chr11 84910950 84916366	-	Znhit3
