# Supplementary material for: Restricted and non-essential redundancy of RNAi and piRNA pathways in mouse oocytes
Source: PLoS Genet. 2019 Dec 20;15(12):e1008261. doi: 10.1371/journal.pgen.1008261 (PMC6944382; doi:10.1371/journal.pgen.1008261)
Supplement: S1 File — (XLSX) [file pgen.1008261.s014.xlsx]

## Sheet: 2E Dicer qPCR MT
position	sample	primer pair	Ct	mHGPRT	dCT	fold dif. to mHGPRT	AVG replicate fold dif. to mHGPRT
B16	DcrMT HET 1	mHGPRT	25.77
B17	DcrMT HET 1	mHGPRT	25.82
B18	DcrMT HET 1	mHGPRT	25.8
C16	DcrMT HET 2	mHGPRT	26.03						AVG	MT HET	MT KO	KO/HET
C17	DcrMT HET 2	mHGPRT	26.12						mDcr_E4/E5	0.331803	0.310383	0.935442
C18	DcrMT HET 2	mHGPRT	26						mDcr_AltE	2.19529	0.00173481	0.00079024
D16	DcrMT HET 3	mHGPRT	25.98						mDcr_AltE2	0.631457	1.80703	2.86168
D17	DcrMT HET 3	mHGPRT	26						mDcr_E12/E13	1.69871	1.05107	0.618749
D18	DcrMT HET 3	mHGPRT	26.02
E16	DcrMT KO 1	mHGPRT	25.84						STDEV.S	MT HET	MT KO	KO/HET
E17	DcrMT KO 1	mHGPRT	26.05						mDcr_E4/E5	0.00753781	0.0101829	0.0306896
E18	DcrMT KO 1	mHGPRT	25.88						mDcr_AltE1/E7	0.0779141	0.000121678	5.54269e-05
F16	DcrMT KO 2	mHGPRT	25.71						mDcr_AltE2/E7	0.0777227	0.138522	0.219369
F17	DcrMT KO 2	mHGPRT	25.75						mDcr_E12/E13	0.0778287	0.0909886	0.0535635
F18	DcrMT KO 2	mHGPRT	25.71
G16	DcrMT KO 3	mHGPRT	25.8
G17	DcrMT KO 3	mHGPRT	25.84
G18	DcrMT KO 3	mHGPRT	25.85
B4	DcrMT HET 1	mDcr_E4/E5	27.25	25.77	-1.48	0.358489	0.325401
B5	DcrMT HET 1	mDcr_E4/E5	27.51	25.82	-1.69	0.309927
B6	DcrMT HET 1	mDcr_E4/E5	27.5	25.8	-1.7	0.307786
C4	DcrMT HET 2	mDcr_E4/E5	27.54	26.03	-1.51	0.351111	0.340111
C5	DcrMT HET 2	mDcr_E4/E5	27.66	26.12	-1.54	0.343885
C6	DcrMT HET 2	mDcr_E4/E5	27.62	26	-1.62	0.325335
D4	DcrMT HET 3	mDcr_E4/E5	27.58	25.98	-1.6	0.329877	0.329898
D5	DcrMT HET 3	mDcr_E4/E5	27.58	26	-1.58	0.334482
D6	DcrMT HET 3	mDcr_E4/E5	27.64	26.02	-1.62	0.325335
E4	DcrMT KO 1	mDcr_E4/E5	27.58	25.84	-1.74	0.29937	0.322114
E5	DcrMT KO 1	mDcr_E4/E5	27.59	26.05	-1.54	0.343885
E6	DcrMT KO 1	mDcr_E4/E5	27.51	25.88	-1.63	0.323088
F4	DcrMT KO 2	mDcr_E4/E5	27.56	25.71	-1.85	0.277392	0.303834
F5	DcrMT KO 2	mDcr_E4/E5	27.32	25.75	-1.57	0.336808
F6	DcrMT KO 2	mDcr_E4/E5	27.46	25.71	-1.75	0.297302
G4	DcrMT KO 3	mDcr_E4/E5	27.45	25.8	-1.65	0.31864	0.305199
G5	DcrMT KO 3	mDcr_E4/E5	27.54	25.84	-1.7	0.307786
G6	DcrMT KO 3	mDcr_E4/E5	27.64	25.85	-1.79	0.289172
B7	DcrMT HET 1	mDcr_AltE1/E7	24.68	25.77	1.09	2.12874	2.11549
B8	DcrMT HET 1	mDcr_AltE1/E7	24.68	25.82	1.14	2.20381
B9	DcrMT HET 1	mDcr_AltE1/E7	24.79	25.8	1.01	2.01391
C7	DcrMT HET 2	mDcr_AltE1/E7	24.92	26.03	1.11	2.15846	2.19923
C8	DcrMT HET 2	mDcr_AltE1/E7	24.94	26.12	1.18	2.26577
C9	DcrMT HET 2	mDcr_AltE1/E7	24.88	26	1.12	2.17347
D7	DcrMT HET 3	mDcr_AltE1/E7	24.82	25.98	1.16	2.23457	2.27117
D8	DcrMT HET 3	mDcr_AltE1/E7	24.81	26	1.19	2.28153
D9	DcrMT HET 3	mDcr_AltE1/E7	24.82	26.02	1.2	2.2974
E7	DcrMT KO 1	mDcr_AltE1/E7	35	25.84	-9.16	0.0017481	0.00185578
E8	DcrMT KO 1	mDcr_AltE1/E7	35	26.05	-8.95	0.002022
E9	DcrMT KO 1	mDcr_AltE1/E7	35	25.88	-9.12	0.00179724
F7	DcrMT KO 2	mDcr_AltE1/E7	35	25.71	-9.29	0.00159746	0.00161244
F8	DcrMT KO 2	mDcr_AltE1/E7	35	25.75	-9.25	0.00164238
F9	DcrMT KO 2	mDcr_AltE1/E7	35	25.71	-9.29	0.00159746
G7	DcrMT KO 3	mDcr_AltE1/E7	35	25.8	-9.2	0.00170029	0.00173621
G8	DcrMT KO 3	mDcr_AltE1/E7	35	25.84	-9.16	0.0017481
G9	DcrMT KO 3	mDcr_AltE1/E7	35	25.85	-9.15	0.00176025
B10	DcrMT HET 1	mDcr_AltE2/E7	26.35	25.77	-0.58	0.668964	0.694392
B11	DcrMT HET 1	mDcr_AltE2/E7	26.32	25.82	-0.5	0.707107
B12	DcrMT HET 1	mDcr_AltE2/E7	26.3	25.8	-0.5	0.707107
C10	DcrMT HET 2	mDcr_AltE2/E7	26.81	26.03	-0.78	0.582367	0.54458
C11	DcrMT HET 2	mDcr_AltE2/E7	26.91	26.12	-0.79	0.578344
C12	DcrMT HET 2	mDcr_AltE2/E7	27.08	26	-1.08	0.473029
D10	DcrMT HET 3	mDcr_AltE2/E7	26.62	25.98	-0.64	0.641713	0.655397
D11	DcrMT HET 3	mDcr_AltE2/E7	26.63	26	-0.63	0.646176
D12	DcrMT HET 3	mDcr_AltE2/E7	26.58	26.02	-0.56	0.678302
E10	DcrMT KO 1	mDcr_AltE2/E7	25.2	25.84	0.64	1.55833	1.66464
E11	DcrMT KO 1	mDcr_AltE2/E7	25.23	26.05	0.82	1.76541
E12	DcrMT KO 1	mDcr_AltE2/E7	25.14	25.88	0.74	1.67018
F10	DcrMT KO 2	mDcr_AltE2/E7	24.84	25.71	0.87	1.82766	1.81513
F11	DcrMT KO 2	mDcr_AltE2/E7	24.88	25.75	0.87	1.82766
F12	DcrMT KO 2	mDcr_AltE2/E7	24.87	25.71	0.84	1.79005
G10	DcrMT KO 3	mDcr_AltE2/E7	24.89	25.8	0.91	1.87905	1.94133
G11	DcrMT KO 3	mDcr_AltE2/E7	24.86	25.84	0.98	1.97247
G12	DcrMT KO 3	mDcr_AltE2/E7	24.87	25.85	0.98	1.97247
B13	DcrMT HET 1	mDcr_E12/E13	25.07	25.77	0.7	1.6245	1.60983
B14	DcrMT HET 1	mDcr_E12/E13	25.11	25.82	0.71	1.6358
B15	DcrMT HET 1	mDcr_E12/E13	25.15	25.8	0.65	1.56917
C13	DcrMT HET 2	mDcr_E12/E13	25.3	26.03	0.73	1.65864	1.73163
C14	DcrMT HET 2	mDcr_E12/E13	25.22	26.12	0.9	1.86607
C15	DcrMT HET 2	mDcr_E12/E13	25.26	26	0.74	1.67018
D13	DcrMT HET 3	mDcr_E12/E13	25.25	25.98	0.73	1.65864	1.75466
D14	DcrMT HET 3	mDcr_E12/E13	25.13	26	0.87	1.82766
D15	DcrMT HET 3	mDcr_E12/E13	25.19	26.02	0.83	1.77769
E13	DcrMT KO 1	mDcr_E12/E13	25.7	25.84	0.14	1.10191	1.05251
E14	DcrMT KO 1	mDcr_E12/E13	25.9	26.05	0.15	1.10957
E15	DcrMT KO 1	mDcr_E12/E13	25.96	25.88	-0.08	0.946058
F13	DcrMT KO 2	mDcr_E12/E13	25.79	25.71	-0.08	0.946058	0.959372
F14	DcrMT KO 2	mDcr_E12/E13	25.82	25.75	-0.07	0.952638
F15	DcrMT KO 2	mDcr_E12/E13	25.74	25.71	-0.03	0.97942
G13	DcrMT KO 3	mDcr_E12/E13	25.66	25.8	0.14	1.10191	1.14133
G14	DcrMT KO 3	mDcr_E12/E13	25.66	25.84	0.18	1.13288
G15	DcrMT KO 3	mDcr_E12/E13	25.6	25.85	0.25	1.18921

## Sheet: 2E Dicer qPCR SOM
position	sample	primer pair	Ct	mHGPRT	dCT	fold dif. to mHGPRT	AVG replicate fold dif. to mHGPRT
H16	DcrSOM HET 1	mHGPRT	25.73
H17	DcrSOM HET 1	mHGPRT	25.82
H18	DcrSOM HET 1	mHGPRT	25.94
I16	DcrSOM HET 2	mHGPRT	26.11						AVG	SOM HET	SOM KO	KO/HET
I17	DcrSOM HET 2	mHGPRT	26.01						mDcr_E4/E5	0.22173	0.13329	0.601137
I18	DcrSOM HET 2	mHGPRT	26.26						mDcr_AltE	2.23609	0.0311685	0.0139389
J16	DcrSOM HET 3	mHGPRT	25.86						mDcr_AltE2	0.128525	0.00265295	0.0206415
J17	DcrSOM HET 3	mHGPRT	25.94						mDcr_E12/E13	1.3416	0.209661	0.156276
J18	DcrSOM HET 3	mHGPRT	25.89
K16	DcrSOM KO 1	mHGPRT	25.18						STDEV.S	SOM HET	SOM KO	KO/HET
K17	DcrSOM KO 1	mHGPRT	25.07						mDcr_E4/E5	0.0222249	0.080728	0.364083
K18	DcrSOM KO 1	mHGPRT	25.19						mDcr_AltE1/E7	0.134788	0.0374344	0.016741
L16	DcrSOM KO 2	mHGPRT	25.78						mDcr_AltE2/E7	0.00987296	0.00157551	0.0122584
L17	DcrSOM KO 2	mHGPRT	25.85						mDcr_E12/E13	0.107868	0.116854	0.0871001
L18	DcrSOM KO 2	mHGPRT	25.87
M16	DcrSOM KO 3	mHGPRT	25.61
M17	DcrSOM KO 3	mHGPRT	25.71
M18	DcrSOM KO 3	mHGPRT	25.74
K12	DcrSOM KO 4	mHGPRT	29.9
L12	DcrSOM KO 4	mHGPRT	29.87
M12	DcrSOM KO 4	mHGPRT	29.82
M17	DcrSOM KO 5	mHGPRT	30.98
M18	DcrSOM KO 5	mHGPRT	31.03
M19	DcrSOM KO 5	mHGPRT	30.78
H4	DcrSOM HET 1	mDcr_E4/E5	28.04	25.73	-2.31	0.20166	0.229427
H5	DcrSOM HET 1	mDcr_E4/E5	27.91	25.82	-2.09	0.234881
H6	DcrSOM HET 1	mDcr_E4/E5	27.93	25.94	-1.99	0.251739
I4	DcrSOM HET 2	mDcr_E4/E5	28.19	26.11	-2.08	0.236514	0.239083
I5	DcrSOM HET 2	mDcr_E4/E5	28.23	26.01	-2.22	0.214641
I6	DcrSOM HET 2	mDcr_E4/E5	28.17	26.26	-1.91	0.266093
J4	DcrSOM HET 3	mDcr_E4/E5	28.16	25.86	-2.3	0.203063	0.196679
J5	DcrSOM HET 3	mDcr_E4/E5	28.28	25.94	-2.34	0.19751
J6	DcrSOM HET 3	mDcr_E4/E5	28.29	25.89	-2.4	0.189465
K4	DcrSOM KO 1	mDcr_E4/E5	28.82	25.18	-3.64	0.0802141	0.0811809
K5	DcrSOM KO 1	mDcr_E4/E5	28.82	25.07	-3.75	0.0743254
K6	DcrSOM KO 1	mDcr_E4/E5	28.68	25.19	-3.49	0.0890031
L4	DcrSOM KO 2	mDcr_E4/E5	29.74	25.78	-3.96	0.0642571	0.0653086
L5	DcrSOM KO 2	mDcr_E4/E5	29.9	25.85	-4.05	0.060371
L6	DcrSOM KO 2	mDcr_E4/E5	29.68	25.87	-3.81	0.0712977
M4	DcrSOM KO 3	mDcr_E4/E5	29.63	25.8	-3.83	0.0703162	0.0902731
M5	DcrSOM KO 3	mDcr_E4/E5	29.09	25.84	-3.25	0.105112
M6	DcrSOM KO 3	mDcr_E4/E5	29.24	25.85	-3.39	0.0953912
K2	DcrSOM KO 4	mDcr_E4/E5	31.72	29.9	-1.82	0.283221	0.257145
L2	DcrSOM KO 4	mDcr_E4/E5	31.74	29.87	-1.87	0.273573
M2	DcrSOM KO 4	mDcr_E4/E5	32.04	29.82	-2.22	0.214641
C17	DcrSOM KO 5	mDcr_E4/E5	33.56	30.98	-2.58	0.167241	0.172541
C18	DcrSOM KO 5	mDcr_E4/E5	33.85	31.03	-2.82	0.14161
C19	DcrSOM KO 5	mDcr_E4/E5	33.04	30.78	-2.26	0.208772
H7	DcrSOM HET 1	mDcr_AltE1/E7	24.64	25.73	1.09	2.12874	2.23794
H8	DcrSOM HET 1	mDcr_AltE1/E7	24.7	25.82	1.12	2.17347
H9	DcrSOM HET 1	mDcr_AltE1/E7	24.67	25.94	1.27	2.41162
I7	DcrSOM HET 2	mDcr_AltE1/E7	24.88	26.11	1.23	2.34567	2.36994
I8	DcrSOM HET 2	mDcr_AltE1/E7	24.84	26.01	1.17	2.25012
I9	DcrSOM HET 2	mDcr_AltE1/E7	24.93	26.26	1.33	2.51403
J7	DcrSOM HET 3	mDcr_AltE1/E7	24.83	25.86	1.03	2.04202	2.10038
J8	DcrSOM HET 3	mDcr_AltE1/E7	24.81	25.94	1.13	2.18859
J9	DcrSOM HET 3	mDcr_AltE1/E7	24.84	25.89	1.05	2.07053
K7	DcrSOM KO 1	mDcr_AltE1/E7	35	25.18	-9.82	0.00110633	0.00108182
K8	DcrSOM KO 1	mDcr_AltE1/E7	35	25.07	-9.93	0.00102511
K9	DcrSOM KO 1	mDcr_AltE1/E7	35	25.19	-9.81	0.00111403
L7	DcrSOM KO 2	mDcr_AltE1/E7	35	25.78	-9.22	0.00167689	0.00174066
L8	DcrSOM KO 2	mDcr_AltE1/E7	35	25.85	-9.15	0.00176025
L9	DcrSOM KO 2	mDcr_AltE1/E7	35	25.87	-9.13	0.00178483
M4	DcrSOM KO 3	mDcr_AltE1/E7	29.63	25.8	-3.83	0.0703162	0.0902731
M5	DcrSOM KO 3	mDcr_AltE1/E7	29.09	25.84	-3.25	0.105112
M6	DcrSOM KO 3	mDcr_AltE1/E7	29.24	25.85	-3.39	0.0953912
K3	DcrSOM KO 4	mDcr_AltE	34.51	29.9	-4.61	0.0409498	0.0183217
L3	DcrSOM KO 4	mDcr_AltE	36.66	29.87	-6.79	0.00903663
M3	DcrSOM KO 4	mDcr_AltE	37.47	29.82	-7.65	0.00497875
D17	DcrSOM KO 5	mDcr_AltE	34.94	30.98	-3.96	0.0642571	0.0444252
D18	DcrSOM KO 5	mDcr_AltE	35.37	31.03	-4.34	0.0493776
D19	DcrSOM KO 5	mDcr_AltE	36.45	30.78	-5.67	0.0196408
H10	DcrSOM HET 1	mDcr_AltE2/E7	29.01	25.73	-3.28	0.102949	0.117658
H11	DcrSOM HET 1	mDcr_AltE2/E7	28.84	25.82	-3.02	0.123279
H12	DcrSOM HET 1	mDcr_AltE2/E7	28.92	25.94	-2.98	0.126745
I10	DcrSOM HET 2	mDcr_AltE2/E7	29	26.11	-2.89	0.134904	0.130976
I11	DcrSOM HET 2	mDcr_AltE2/E7	29.15	26.01	-3.14	0.11344
I12	DcrSOM HET 2	mDcr_AltE2/E7	29.05	26.26	-2.79	0.144586
J10	DcrSOM HET 3	mDcr_AltE2/E7	28.68	25.86	-2.82	0.14161	0.136942
J11	DcrSOM HET 3	mDcr_AltE2/E7	28.66	25.94	-2.72	0.151774
J12	DcrSOM HET 3	mDcr_AltE2/E7	28.98	25.89	-3.09	0.11744
K10	DcrSOM KO 1	mDcr_AltE2/E7	35	25.18	-9.82	0.00110633	0.00108182
K11	DcrSOM KO 1	mDcr_AltE2/E7	35	25.07	-9.93	0.00102511
K12	DcrSOM KO 1	mDcr_AltE2/E7	35	25.19	-9.81	0.00111403
L10	DcrSOM KO 2	mDcr_AltE2/E7	35	25.78	-9.22	0.00167689	0.00174066
L11	DcrSOM KO 2	mDcr_AltE2/E7	35	25.85	-9.15	0.00176025
L12	DcrSOM KO 2	mDcr_AltE2/E7	35	25.87	-9.13	0.00178483
M10	DcrSOM KO 3	mDcr_AltE2/E7	35	25.8	-9.2	0.00170029	0.00173621
M11	DcrSOM KO 3	mDcr_AltE2/E7	35	25.84	-9.16	0.0017481
M12	DcrSOM KO 3	mDcr_AltE2/E7	35	25.85	-9.15	0.00176025
K4	DcrSOM KO 4	mDcr_AltE2					0.00429264
L4	DcrSOM KO 4	mDcr_AltE2	37.36	29.87	-7.49	0.0055627
M4	DcrSOM KO 4	mDcr_AltE2	38.19	29.82	-8.37	0.00302259
E17	DcrSOM KO 5	mDcr_AltE2	40.42	30.98	-9.44	0.00143972	0.00441341
E18	DcrSOM KO 5	mDcr_AltE2	39.87	31.03	-8.84	0.0021822
E19	DcrSOM KO 5	mDcr_AltE2	37.48	30.78	-6.7	0.00961832
H13	DcrSOM HET 1	mDcr_E12/E13	25.46	25.73	0.27	1.20581	1.34495
H14	DcrSOM HET 1	mDcr_E12/E13	25.29	25.82	0.53	1.44393
H15	DcrSOM HET 1	mDcr_E12/E13	25.47	25.94	0.47	1.38511
I13	DcrSOM HET 2	mDcr_E12/E13	25.6	26.11	0.51	1.42405	1.44776
I14	DcrSOM HET 2	mDcr_E12/E13	25.65	26.01	0.36	1.28343
I15	DcrSOM HET 2	mDcr_E12/E13	25.55	26.26	0.71	1.6358
J13	DcrSOM HET 3	mDcr_E12/E13	25.64	25.86	0.22	1.16473	1.2321
J14	DcrSOM HET 3	mDcr_E12/E13	25.61	25.94	0.33	1.25701
J15	DcrSOM HET 3	mDcr_E12/E13	25.54	25.89	0.35	1.27456
K13	DcrSOM KO 1	mDcr_E12/E13	28.89	25.18	-3.71	0.076415	0.0767028
K14	DcrSOM KO 1	mDcr_E12/E13	28.87	25.07	-3.8	0.0717936
K15	DcrSOM KO 1	mDcr_E12/E13	28.8	25.19	-3.61	0.0818996
L13	DcrSOM KO 2	mDcr_E12/E13	27.78	25.78	-2	0.25	0.261653
L14	DcrSOM KO 2	mDcr_E12/E13	27.84	25.85	-1.99	0.251739
L15	DcrSOM KO 2	mDcr_E12/E13	27.69	25.87	-1.82	0.283221
M13	DcrSOM KO 3	mDcr_E12/E13	29.49	25.8	-3.69	0.0774817	0.094066
M14	DcrSOM KO 3	mDcr_E12/E13	29.06	25.84	-3.22	0.107321
M15	DcrSOM KO 3	mDcr_E12/E13	29.21	25.85	-3.36	0.0973956
K5	DcrSOM KO 4	mDcr_E12/E13	31.72	29.9	-1.82	0.283221	0.280032
L5	DcrSOM KO 4	mDcr_E12/E13	31.75	29.87	-1.88	0.271684
M5	DcrSOM KO 4	mDcr_E12/E13	31.63	29.82	-1.81	0.285191
F17	DcrSOM KO 5	mDcr_E12/E13	32.63	30.98	-1.65	0.31864	0.335851
F18	DcrSOM KO 5	mDcr_E12/E13	33.22	31.03	-2.19	0.219151
F19	DcrSOM KO 5	mDcr_E12/E13	31.87	30.78	-1.09	0.469761

## Sheet: 2F RNA-seq
		# unique reads ( C )					( C / N ) * 1e06				exon size normalized per kb
		exon 6	MTD	MTA	exon 7	library size ( N )	exon 6	MTD	MTA	exon 7	exon 6	MTD	MTA	exon 7
wild type rep 1	WT	1412	33	305	100	77264901	1.29425	3.94746	0.427102	18.2748	8.03881	36.2152	4.06764	108.135
wild type rep 2	WT	1284	17	335	89	67163884	1.32512	4.9878	0.253112	19.1174	8.23054	45.7596	2.41059	113.121
wild type rep 2	WT	1278	16	319	147	67746736	2.16985	4.70871	0.236174	18.8644	13.4773	43.1992	2.24927	111.624
MT KO rep 1	MT	618	134	0	114	57294886	1.98971	0	2.33878	10.7863	12.3584	0	22.2741	63.8243
MT KO rep 2	MT	595	109	0	161	62651318	2.56978	0	1.73979	9.49701	15.9614	0	16.5694	56.1953
MT KO rep 3	MT	634	138	0	139	69913135	1.98818	0	1.97388	9.0684	12.349	0	18.7988	53.6591
MT KO rep 4	MT	1065	154	0	214	95528788	2.24016	0	1.61208	11.1485	13.9141	0	15.3531	65.9673
SOMOSOM rep1	SOM	69	0	0	29	57998288	0.500015	0	0	1.18969	3.10568	0	0	7.03959
SOMOSOM rep2	SOM	85	0	0	36	75825896	0.474772	0	0	1.12099	2.94889	0	0	6.63307
SOMOSOM rep3	SOM	4	0	0	9	7578987	1.18749	0	0	0.527775	7.37574	0	0	3.12293
						AVG					exon size normalized per kb
						WT (B6)	1.5964	4.54799	0.305463	18.7522	9.91555	41.7247	2.90917	110.96
						MTD-/- sterile (B6)	2.19696	0	1.91613	10.125	13.6457	0	18.2489	59.9115
						MTD-/- & MTA-/- sterile (B6)	0.72076	0	0	0.946151	4.47677	0	0	5.59853
											exon 6	MTD	MTA	exon 7
						STDEV.S
						WT (B6)	0.496855	0.538471	0.105683	0.432369	3.08606	4.9401	1.0065	2.5584
						MTD-/- sterile (B6)	0.27532	0	0.319118	0.999267	1.71006	0	3.03922	5.91282
						MTD-/- & MTA-/- sterile (B6)	0.4044	0	0	0.363949	2.5118	0	0	2.15355
											exon 6	MTD	MTA	exon 7
						mm10 coordinates	Exon7	MTA_Mm	MTC	Exon6
						Chr	chr12	chr12	chr12	chr12
						Start	104723902	104726267	104727280	104728333
						End	104724070	104726416	104727429	104728493
						Strand	-	-	-	-
						Length	169	150	150	161

## Sheet: 3B spindle analysis
Experiment I
Age (w)	ID	Father	Mother	Cage	Sex	Genotype	Gen	Sacrificed
16	28S-97622	28Y-20963	28Y-20786	S28Y-08548	f	SOM/SOM	F1 b	2017-10-09
16	28S-97634	28S-92693	28Y-94662	S28Y-08548	f	SOM/SOM	F1 b	2017-10-09
16	28S-97635	28S-92693	28Y-94662	S28Y-08548	f	SOM/SOM	F1 b	2017-10-09
16	28S-97638	28S-92693	28Y-94662	S28Y-08548	f	SOM/SOM	F1 b	2017-10-09
18	28S-11679	28Y-92727	28Y-20619	S28Y-08549	f	SOM/wt	F1 b	2017-10-09
19	28Y-21910	28S-92696	28Y-20659	S28Y-08549	f	SOM/wt	F2 b	2017-10-09
19	28Y-21932	28S-92693	28Y-94662	S28Y-08549	f	SOM/wt	F2 b	2017-10-09
19	28Y-21934	28S-92693	28Y-94662	S28Y-08549	f	SOM/wt	F2 b	2017-10-09
Experiment II
Age (w)	ID	Father	Mother	Cage	Sex	Mutation 1	Gen	Sacrifice date
33	28S-94620	28Y-20772	28Y-20777	S28Y-08364	f	SOM/SOM	F1 b	2017-10-26
33	28S-94622	28Y-20772	28Y-20777	S28Y-08364	f	SOM/SOM	F1 b	2017-10-26
33	28Y-22882	28Y-20772	28Y-20777	S28Y-08364	f	SOM/SOM	F1 b	2017-10-26
37	28Y-22883	28Y-20610	28Y-20619	S28Y-08364	f	SOM/SOM	F1 b	2017-10-26
17	28Y-22114	81Z-64751	81Z-64752	S28Y-08375	f	SOM/wt	2	2017-10-26
17	28Y-22115	81Z-64751	81Z-64752	S28Y-08375	f	SOM/wt	2	2017-10-26
17	28Y-22116	81Z-64751	81Z-64752	S28Y-08375	f	SOM/wt	2	2017-10-26
17	28Y-22118	81Z-63776	81Z-63777	S28Y-08375	f	SOM/wt	3	2017-10-26
	HET I	HET II	KO I	KO II	HET	KO
defective	3	2	13	17	5	30
normal	11	44	2	4	55	6
total	14	46	15	21	60	36
				defective %	8.33333	83.3333
				normal %	91.6667	16.6667

## Sheet: 3C qPCR targets
position	sample	primer pair	Ct	mHGPRT	dCT	fold dif. to mHGPRT	AVG replicate fold dif. to mHGPRT	relative triplicate fold change
M14	DcrSOM HET 1	mHGPRT	30.4							fold change	AVG
M15	DcrSOM HET 1	mHGPRT	30.53							B2m	0.611604
M16	DcrSOM HET 1	mHGPRT	30.3							Lcp1	1.47662
K12	DcrSOM KO 1	mHGPRT	29.9							Optn	5.41196
L12	DcrSOM KO 1	mHGPRT	29.87							Hdac1	4.70781
M12	DcrSOM KO 1	mHGPRT	29.82							Rangap1	3.17327
M17	DcrSOM KO 2	mHGPRT	30.98
M18	DcrSOM KO 2	mHGPRT	31.03
M19	DcrSOM KO 2	mHGPRT	30.78								range
N14	DcrSOM HET 1	B2m	32.45	30.4	-2.05	0.241484	0.256069			B2m	0.0729283
N15	DcrSOM HET 1	B2m	32.21	30.53	-1.68	0.312083				Lcp1	0.18457
N16	DcrSOM HET 1	B2m	32.52	30.3	-2.22	0.214641				Optn	1.10506
K13	DcrSOM KO 1	B2m	32.86	29.9	-2.96	0.128514	0.137938	0.538675		Hdac1	0.181854
L13	DcrSOM KO 1	B2m	32.64	29.87	-2.77	0.146604				Rangap1	0.0587804
M13	DcrSOM KO 1	B2m	32.67	29.82	-2.85	0.138696
N17	DcrSOM KO 2	B2m	33.6	30.98	-2.62	0.162668	0.175288	0.684532
N18	DcrSOM KO 2	B2m	33.39	31.03	-2.36	0.194791
N19	DcrSOM KO 2	B2m	33.35	30.78	-2.57	0.168404
H14	DcrSOM HET 1	Lcp1	28.24	30.4	2.16	4.46915	5.19408
H15	DcrSOM HET 1	Lcp1	28.17	30.53	2.36	5.1337
H16	DcrSOM HET 1	Lcp1	27.72	30.3	2.58	5.9794
K7	DcrSOM KO 1	Lcp1	27.8	29.9	2.1	4.28709	6.71104	1.29205
L7	DcrSOM KO 1	Lcp1	26.94	29.87	2.93	7.6211
M7	DcrSOM KO 1	Lcp1	26.78	29.82	3.04	8.22491
H17	DcrSOM KO 2	Lcp1	27.91	30.98	3.07	8.39773	8.62837	1.66119
H18	DcrSOM KO 2	Lcp1	27.59	31.03	3.44	10.8528
H19	DcrSOM KO 2	Lcp1	28.05	30.78	2.73	6.63456
I14	DcrSOM HET 1	Optn	34.03	30.4	-3.63	0.0807721	0.162364
I15	DcrSOM HET 1	Optn	32.51	30.53	-1.98	0.25349
I16	DcrSOM HET 1	Optn	33.01	30.3	-2.71	0.15283
K8	DcrSOM KO 1	Optn	30.4	29.9	-0.5	0.707107	0.699286	4.3069
L8	DcrSOM KO 1	Optn	30.09	29.87	-0.22	0.858565
M8	DcrSOM KO 1	Optn	30.73	29.82	-0.91	0.532185
I17	DcrSOM KO 2	Optn	30.21	30.98	0.77	1.70527	1.05813	6.51702
I18	DcrSOM KO 2	Optn	31.21	31.03	-0.18	0.882703
I19	DcrSOM KO 2	Optn	31.55	30.78	-0.77	0.586417
G14	DcrSOM HET 1	Hdac1	32.34	30.4	-1.94	0.260616	0.259918
G15	DcrSOM HET 1	Hdac1	32.37	30.53	-1.84	0.279322
G16	DcrSOM HET 1	Hdac1	32.36	30.3	-2.06	0.239816
K6	DcrSOM KO 1	Hdac1	29.94	29.9	-0.04	0.972655	1.27091	4.88966
L6	DcrSOM KO 1	Hdac1	29.22	29.87	0.65	1.56917
M6	DcrSOM KO 1	Hdac1
G17	DcrSOM KO 2	Hdac1	30.67	30.98	0.31	1.23971	1.17638	4.52595
G18	DcrSOM KO 2	Hdac1	30.72	31.03	0.31	1.23971
G19	DcrSOM KO 2	Hdac1	30.71	30.78	0.07	1.04972
J14	DcrSOM HET 1	RanGap1	32.13	30.4	-1.73	0.301452	0.257956
J15	DcrSOM HET 1	RanGap1	32.71	30.53	-2.18	0.220676
J16	DcrSOM HET 1	RanGap1	32.29	30.3	-1.99	0.251739
K9	DcrSOM KO 1	RanGap1	30.16	29.9	-0.26	0.835088	0.833725	3.23205
L9	DcrSOM KO 1	RanGap1	30.07	29.87	-0.2	0.870551
M9	DcrSOM KO 1	RanGap1	30.15	29.82	-0.33	0.795536
J17	DcrSOM KO 2	RanGap1	31.41	30.98	-0.43	0.742262	0.8034	3.11449
J18	DcrSOM KO 2	RanGap1
J19	DcrSOM KO 2	RanGap1	30.99	30.78	-0.21	0.864537

## Sheet: 4B ovarian weight
ID	Father	Mother	Cage	Dicer	Mili	Sex	Gen	Sacrifice date	DOB	Age (w)	ovary 1 (mg)	ovary 2 (mg)				WT	SOM	MILI	SOM&MILI
28Y-27486	28Y-25891	28Y-25853	S28Y-10795	DicerSOM/WT	MiliDAH/WT	f	F3	2019-01-15	2018-10-06	14	6.7	6.3				6.7	6.2	7.7	5.6
28Y-27488	28Y-25891	28Y-25853	S28Y-10795	DicerSOM/WT	MiliDAH/WT	f	F3	2019-01-15	2018-10-06	14	5.5	8				5.5	7.6	7.2	7
28Y-28992	28Y-C3985	28Y-28246	S28Y-11383	DicerSOM/WT	MiliDAH/WT	f	F4	2019-02-28	2018-11-05	16	11.5	6.3				11.5	11.1	10.4	5.8
28Y-29025	28Y-25891	28Y-25853	S28Y-11384	DicerSOM/WT	MiliDAH/WT	f	F3	2019-03-01	2018-11-22	14	8.6	7.6				8.6	7.7	10.9	8.6
28Y-29348	28Y-C3985	28Y-28246	S28Y-11228	DicerSOM/WT	MiliDAH/WT	f	F4	2019-01-06	2019-05-22	19	7.5	5.5				7.5	6.2	8.5	6.8
28Y-27475	28Y-25263	28Y-25860	S28Y-10790	DicerSOM/WT	MiliDAH/DAH	f	F3	2019-01-15	2018-10-05	14	7.7	8				6.3	5.4	8	7
28Y-27490	28Y-25891	28Y-25853	S28Y-10795	DicerSOM/WT	MiliDAH/DAH	f	F3	2019-01-15	2018-10-06	14	7.2	6				8	7	6	7.7
28Y-28994	28Y-C3985	28Y-28246	S28Y-11383	DicerSOM/WT	MiliDAH/DAH	f	F4	2019-02-28	2018-11-05	16	10.4	9.4				6.3	9.7	9.4	6
28Y-27298	28Y-28247	28Y-28254	S28Y-11384	DicerSOM/WT	MiliDAH/DAH	f	F4	2019-03-01	2018-11-13	15	10.9	9.1				7.6	7	9.1	8.1
28Y-29347	28Y-C3985	28Y-28246	S28Y-11228	DicerSOM/WT	MiliDAH/DAH	f	F4	2019-01-06	2019-05-22	19	8.5	7.3				5.5	9.2	7.3	10.3
28Y-27395	28S-C9436	28Y-25701/28Y-25858	S28Y-10790	DicerSOM/SOM	MiliDAH/WT	f	F3	2019-01-15	2018-09-17	17	6.2	5.4			AVG	7.35	7.71	8.45	7.29
28Y-27474	28Y-25263	28Y-25860	S28Y-10790	DicerSOM/SOM	MiliDAH/WT	f	F3	2019-01-15	2018-10-05	14	7.6	7			SD	1.78777	1.78229	1.51969	1.44334
28Y-28991	28Y-C3985	28Y-28246	S28Y-11383	DicerSOM/SOM	MiliDAH/WT	f	F4	2019-02-28	2018-11-05	16	11.1	9.7			t-test to WT		0.740222	0.612436	0.44203
28Y-27296	28Y-28247	28Y-28254	S28Y-11384	DicerSOM/SOM	MiliDAH/WT	f	F4	2019-03-01	2018-11-13	15	7.7	7
28Y-29345	28Y-C3985	28Y-28246	S28Y-11228	DicerSOM/SOM	MiliDAH/WT	f	F4	2019-01-06	2019-05-22	19	6.2	9.2
28Y-27487	28Y-25891	28Y-25853	S28Y-10795	DicerSOM/SOM	MiliDAH/DAH	f	F3	2019-01-15	2018-10-06	14	5.6	7
28Y-27489	28Y-25891	28Y-25853	S28Y-10795	DicerSOM/SOM	MiliDAH/DAH	f	F3	2019-01-15	2018-10-06	14	7	7.7
28Y-28993	28Y-C3985	28Y-28246	S28Y-11383	DicerSOM/SOM	MiliDAH/DAH	f	F4	2019-02-28	2018-11-05	16	5.8	6
28Y-27300	28Y-28247	28Y-28254	S28Y-11384	DicerSOM/SOM	MiliDAH/DAH	f	F4	2019-03-01	2018-11-13	15	8.6	8.1
28Y-29346	28Y-C3985	28Y-28246	S28Y-11228	DicerSOM/SOM	MiliDAH/DAH	f	F4	2019-01-06	2019-05-22	19	6.8	10.3

## Sheet: 4C oocyte count
ID	Father	Mother	Cage	Dicer	Mili	Sex	Gen	Sacrificed	DOB	Age (w)	GV oocytes				WT	SOM	MILI	SOM&MILI
28Y-28992	28Y-C3985	28Y-28246	S28Y-11383	DicerSOM/WT	MiliDAH/WT	f	F4	2019-02-28	2018-11-05	16	25				25	26	20	23
28Y-28193	28Y-25263	28Y-25860	S28Y-10473	DicerSOM/WT	MiliDAH/WT	f	F3	2018-11-08	2018-07-26	15	25				25	22	29	25
28Y-29025	28Y-25891	28Y-25853	S28Y-11384	DicerSOM/WT	MiliDAH/WT	f	F3	2019-03-01	2018-11-22	14	24				24	26	20	24
28S-C9813	28Y-25848	28Y-25843	S28Y-10136	DicerSOM/WT	MiliDAH/WT	f	F3	2018-09-04	2018-05-26	14	28				28	30	27	37
28S-C9498	28Y-25848	28Y-25711	S28Y-10131	DicerSOM/WT	MiliDAH/WT	f	F3	2018-08-30	2018-05-26	13	21				21	30	29	35
28S-C8459	28Y-25265	28Y-25857	S28Y-10330	DicerSOM/WT	MiliDAH/WT	f	F3	2018-09-11	2018-06-30	10	22				22	24	29	16
28Y-28131	28S-C9436	28Y-25701/28Y-25858	S28Y-10431	DicerSOM/WT	MiliDAH/WT	f	F3	2018-10-04	2018-07-20	10	19				19	21	29	23
28Y-28994	28Y-C3985	28Y-28246	S28Y-11383	DicerSOM/WT	MiliDAH/DAH	f	F4	2019-02-28	2018-11-05	16	20			AVG	23.4286	25.5714	26.1429	26.1429
28Y-27298	28Y-28247	28Y-28254	S28Y-11384	DicerSOM/WT	MiliDAH/DAH	f	F4	2019-03-01	2018-11-13	15	29			SD	2.99205	3.55233	4.25944	7.35818
28S-C9812	28Y-25848	28Y-25843	S28Y-10103	DicerSOM/WT	MiliDAH/DAH	f	F3	2018-09-11	2018-05-26	15	20			t-test to WT		0.282031	0.0689788	0.338794
28S-C9815	28Y-25848	28Y-25843	S28Y-10136	DicerSOM/WT	MiliDAH/DAH	f	F3	2018-09-04	2018-05-26	14	27
28S-C9814	28Y-25848	28Y-25843	S28Y-10136	DicerSOM/WT	MiliDAH/DAH	f	F3	2018-08-30	2018-05-26	13	29
28Y-28021	28Y-23574	28Y-24235	S28Y-10381	DicerWT/WT	MiliDAH/DAH	f	F1	2018-09-18	2018-07-09	10	29
28Y-28023	28Y-23574	28Y-24235	S28Y-10381	DicerWT/WT	MiliDAH/DAH	f	F1	2018-09-18	2018-07-09	10	29
28Y-28991	28Y-C3985	28Y-28246	S28Y-11383	DicerSOM/SOM	MiliDAH/WT	f	F4	2019-02-28	2018-11-05	16	26
28Y-27296	28Y-28247	28Y-28254	S28Y-11384	DicerSOM/SOM	MiliDAH/WT	f	F4	2019-03-01	2018-11-13	15	22
28S-C9437	28Y-25704	28Y-25714	S28Y-10081	DicerSOM/SOM	MiliDAH/WT	f	F2	2018-09-04	2018-05-16	15	26
28S-C9483	28Y-25263	28Y-25860	S28Y-10103	DicerSOM/SOM	MiliDAH/WT	f	F3	2018-08-30	2018-05-18	14	30
28Y-28195	28Y-25263	28Y-25860	S28Y-10473	DicerSOM/SOM	MiliDAH/WT	f	F3	2018-11-01	2018-07-26	14	30
28Y-C3989	28Y-25263	28Y-25860	S28Y-10295	DicerSOM/SOM	MiliDAH/WT	f	F3	2018-09-11	2018-06-20	11	24
28Y-27398	28S-C9436	28Y-25701/28Y-25858	S28Y-10723	DicerSOM/SOM	MiliDAH/WT	f	F3	2018-12-03	2018-09-17	11	21
28Y-28993	28Y-C3985	28Y-28246	S28Y-11383	DicerSOM/SOM	MiliDAH/DAH	f	F4	2019-02-28	2018-11-05	16	23
28Y-27300	28Y-28247	28Y-28254	S28Y-11384	DicerSOM/SOM	MiliDAH/DAH	f	F4	2019-03-01	2018-11-13	15	25
28S-C9438	28Y-25704	28Y-25714	S28Y-10081	DicerSOM/SOM	MiliDAH/DAH	f	F2	2018-09-04	2018-05-16	15	24
28Y-28130	28S-C9436	28Y-25701/28Y-25858	S28Y-10431	DicerSOM/SOM	MiliDAH/DAH	f	F3	2018-11-01	2018-07-20	14	37
28Y-28189	28Y-25263	28Y-25860	S28Y-10472	DicerSOM/SOM	MiliDAH/DAH	f	F3	2018-11-01	2018-07-26	14	35
28Y-27397	28S-C9436	28Y-25701/28Y-25858	S28Y-10723	DicerSOM/SOM	MiliDAH/DAH	f	F3	2018-12-05	2018-09-17	11	16
28Y-28129	28S-C9436	28Y-25701/28Y-25858	S28Y-10431	DicerSOM/SOM	MiliDAH/DAH	f	F3	2018-10-04	2018-07-20	10	23

## Sheet: 4D histology
raw													per ovary normalized per area										AVG per mouse normalized per area
Age (weeks)	mouse ID	Genotype	Ovary	Primordial	Primary	Secondary	Early antral	Antral	Preovulatory	Section area (µm²)	mm2	koef -> 40 mm2	Age (weeks)	mouse ID	Genotype	Ovary	Primordial	Primary	Secondary	Early antral	Antral	Preovulatory	Age (weeks)	mouse ID	Genotype	Primordial	Primary	Secondary	Early antral	Antral	Preovulatory
14	28Y-27489	SOM+MILI KO	left	24	36	43	29	15	0	2.87282e+07	28.7282	0.769448	14	28Y-27489	SOM+MILI KO	L	18.4668	27.7001	33.0863	22.314	11.5417	0	14	28Y-27489	SOM+MILI KO	18.9239	24.8621	28.4361	22.169	9.73518	0
14	28Y-27489	SOM+MILI KO	right	22	25	27	25	9	0	2.50918e+07	25.0918	0.880959	14	28Y-27489	SOM+MILI KO	R	19.3811	22.024	23.7859	22.024	7.92863	0	14	28Y-27487	SOM+MILI KO	11.1209	27.8276	37.5283	26.215	13.2639	2.96092
14	28Y-27487	SOM+MILI KO	left	18	31	47	26	14	3	2.55102e+07	25.5102	0.86651	14	28Y-27487	SOM+MILI KO	L	15.5972	26.8618	40.726	22.5293	12.1311	2.59953	7	28Y-26826	SOM+MILI KO	5.75611	13.1984	17.6105	25.243	18.9037	0
14	28Y-27487	SOM+MILI KO	right	6	26	31	27	13	3	1.99604e+07	19.9604	1.10744	14	28Y-27487	SOM+MILI KO	R	6.64462	28.7934	34.3305	29.9008	14.3967	3.32231			AVG	11.9336	21.9627	27.8583	24.5424	13.9676	0.986973
7	28Y-26826	SOM+MILI KO	left	1	6	18	20	18	0	1.89511e+07	18.9511	1.16642	7	28Y-26826	SOM+MILI KO	L	1.16642	6.9985	20.9955	23.3283	20.9955	0			SD	6.62142	7.73354	9.97144	2.11207	4.6246	1.70949
7	28Y-26826	SOM+MILI KO	right	8	15	11	21	13	0	1.70928e+07	17.0928	1.29323	7	28Y-26826	SOM+MILI KO	R	10.3458	19.3984	14.2255	27.1578	16.8119	0
14	28Y-27475	MILI KO	left	15	22	26	35	9	0	2.93758e+07	29.3758	0.752484	14	28Y-27475	MILI KO	L	11.2873	16.5546	19.5646	26.3369	6.77236	0	14	28Y-27475	MILI KO	12.3164	20.7332	24.9073	25.6243	4.27588	0.444853
14	28Y-27475	MILI KO	right	15	28	34	28	2	1	2.48451e+07	24.8451	0.889706	14	28Y-27475	MILI KO	R	13.3456	24.9118	30.25	24.9118	1.77941	0.889706	14	28Y-27490	MILI KO	4.13845	28.4013	24.9282	23.4025	8.84475	1.37948
14	28Y-27490	MILI KO	left	3	23	20	16	4	1	1.5477e+07	15.477	1.42824	14	28Y-27490	MILI KO	L	4.28472	32.8495	28.5648	22.8519	5.71296	1.42824	9	28Y-26013	MILI KO	2.01482	4.85553	19.3608	7.67581	9.02583	1.1685
14	28Y-27490	MILI KO	right	3	18	16	18	9	1	1.66111e+07	16.6111	1.33073	14	28Y-27490	MILI KO	R	3.99218	23.9531	21.2916	23.9531	11.9765	1.33073			AVG	6.15656	17.9967	23.0655	18.9009	7.38216	0.997613
9	28Y-26013	MILI KO	left	4	7	16	6	10	1	2.19423e+07	21.9423	1.00741	9	28Y-26013	MILI KO	L	4.02964	7.05186	16.1185	6.04445	10.0741	1.00741			SD	5.43924	12.0091	3.2083	9.78446	2.69164	0.49019
9	28Y-26013	MILI KO	right	0	2	17	7	6	1	1.66252e+07	16.6252	1.3296	9	28Y-26013	MILI KO	R	0	2.65919	22.6031	9.30718	7.97758	1.3296
14	28Y-27474	SOM	left	6	26	39	30	19	1	2.43276e+07	24.3276	0.908631	14	28Y-27474	SOM	L	5.45179	23.6244	35.4366	27.2589	17.264	0.908631	14	28Y-27474	SOM	3.15018	23.2679	32.144	25.9337	15.4205	0.454315
14	28Y-27474	SOM	right	1	27	34	29	16	0	2.60496e+07	26.0496	0.848569	14	28Y-27474	SOM	R	0.848569	22.9114	28.8514	24.6085	13.5771	0	17	28Y-27395	SOM	5.00133	22.3197	28.4666	21.1043	11.1482	1.89297
17	28Y-27395	SOM	left	2	17	24	15	9	0	1.81873e+07	18.1873	1.2154	17	28Y-27395	SOM	L	2.4308	20.6618	29.1696	18.231	10.9386	0	9	28Y-25899	SOM	7.35625	19.5766	21.353	23.9322	17.5059	1.77637
17	28Y-27395	SOM	right	6	19	22	19	9	3	1.7516e+07	17.516	1.26198	17	28Y-27395	SOM	R	7.57187	23.9776	27.7635	23.9776	11.3578	3.78593			AVG	5.16925	21.7214	27.3212	23.6567	14.6916	1.37455
9	28Y-25899	SOM	left	3	15	18	20	17	3	1.86658e+07	18.6658	1.18424	9	28Y-25899	SOM	L	3.55273	17.7637	21.3164	23.6849	20.1322	3.55273			SD	2.10806	1.917	5.48593	2.42647	3.24094	0.799076
9	28Y-25899	SOM	right	12	23	23	26	16	0	2.37692e+07	23.7692	0.92998	9	28Y-25899	SOM	R	11.1598	21.3895	21.3895	24.1795	14.8797	0
14	28Y-27486	WT	left	22	32	31	23	14	4	2.50465e+07	25.0465	0.882551	14	28Y-27486	WT	L	19.4161	28.2416	27.3591	20.2987	12.3557	3.5302	14	28Y-27486	WT	15.2244	23.9715	23.1362	16.4538	12.0883	2.55316
14	28Y-27486	WT	right	14	25	24	16	15	2	2.80499e+07	28.0499	0.788054	14	28Y-27486	WT	R	11.0328	19.7013	18.9133	12.6089	11.8208	1.57611	14	28Y-27488	WT	4.29746	14.9423	26.2632	13.457	10.1665	1.71899
14	28Y-27488	WT	left	5	12	26	14	11	2	2.19529e+07	21.9529	1.00692	14	28Y-27488	WT	L	5.0346	12.083	26.1799	14.0969	11.0761	2.01384	7	28Y-26827	WT	3.77782	12.5193	20.3373	21.7435	14.8909	1.83382
14	28Y-27488	WT	right	5	25	37	18	13	2	3.10433e+07	31.0433	0.712066	14	28Y-27488	WT	R	3.56033	17.8016	26.3464	12.8172	9.25686	1.42413			AVG	7.76657	17.1444	23.2455	17.2181	12.3819	2.03532
7	28Y-26827	WT	left	2	8	19	17	12	2	1.8641e+07	18.641	1.18582	7	28Y-26827	WT	L	2.37163	9.48653	22.5305	20.1589	14.2298	2.37163			SD	6.46392	6.03531	2.96446	4.19576	2.37586	0.45212
7	28Y-26827	WT	right	4	12	14	18	12	1	1.70562e+07	17.0562	1.296	7	28Y-26827	WT	R	5.18401	15.552	18.144	23.328	15.552	1.296
									AVG ->	2.21049e+07	22.1049
																										primordial	primary	secondary	early antral	antral	preovulatory
																									SOM+MILI KO	11.9336	21.9627	27.8583	24.5424	13.9676	0.986973
																									MILI KO	6.15656	17.9967	23.0655	18.9009	7.38216	0.997613
																									SOM	5.16925	21.7214	27.3212	23.6567	14.6916	1.37455
																									WT	7.76657	17.1444	23.2455	17.2181	12.3819	2.03532
																									two -tailed T-test (vs WT)	Primordial	Primary	Secondary	Early antral	Antral	Preovulatory
																									DBL	0.478971	0.442844	0.485307	0.0540569	0.625267	0.362517
																									SOM	0.544354	0.278812	0.320871	0.0828586	0.375833	0.280573
																									MILI KO	0.757893	0.917828	0.946501	0.79781	0.0733914	0.0543602

## Sheet: 5A retrotransposon qPCR
date	position	sample	primer pair	Ct	mHGPRT	dCT	fold dif. to mHGPRT	AVG replicate fold dif. to mHGPRT	relative change to WT				SINE	IAP	IAP LTR	L1_5'Tf	L1_Tf	RLTR10	MTA
180831	D4	WT +	IAP	26.66	27.98	1.32	2.49666	2.68856				SOM	SINE B1	IAPEz gag (LTR1a)	IAPEz gag (LTR2a2)	L1Md_T 5'UTR	L1Md_T ORF1	RLTR10 int	MTA int
180831	D5	WT +	IAP	26.9	28.61	1.71	3.27161					180831		0.354341	0.238049	0.657149	0.921584	5.69914
180831	D6	WT +	IAP	27.03	28.23	1.2	2.2974					180904		0.089683	0.0588757	0.749316	0.507672	4.82078
180831	D7	WT +	IAPLTR	32.16	27.98	-4.18	0.0551689	0.0826123				180911		0.388269	0.927048	0.981877	1.54065	6.86385
180831	D8	WT +	IAPLTR	31.88	28.61	-3.27	0.103665					190215	1.07128						2.62376
180831	D9	WT +	IAPLTR	31.72	28.23	-3.49	0.0890031					190228	0.816395						1.60264
180831	D10	WT +	L1_5'Tf	30.98	27.98	-3	0.125	0.13091				AVG	0.943837	0.277431	0.407991	0.796114	0.989968	5.79459	2.1132
180831	D11	WT +	L1_5'Tf	31.36	28.61	-2.75	0.148651					STDEV	0.18023	0.163477	0.458357	0.167346	0.519872	1.02487	0.722042
180831	D12	WT +	L1_5'Tf	31.3	28.23	-3.07	0.11908
180831	D13	WT +	L1_Tf	30.97	27.98	-2.99	0.125869	0.162911
180831	D14	WT +	L1_Tf	30.99	28.61	-2.38	0.192109					MILI	SINE B1	IAPEz gag (LTR1a)	IAPEz gag (LTR2a2)	L1Md_T 5'UTR	L1Md_T ORF1	RLTR10 int	MTA int
180831	D15	WT +	L1_Tf	30.78	28.23	-2.55	0.170755					180831-1		3.51639	4.59132	1.98707	3.09667	0.789662
180831	D22	WT +	RLTR10	24.25	27.98	3.73	13.2691	14.414				180831-2		2.67782	1.98034	1.74504	1.95354	0.960917
180831	D23	WT +	RLTR10	25.35	28.61	3.26	9.57983					180904		2.57654	4.17651	0.952744	0.788759	0.518657
180831	D24	WT +	RLTR10	23.88	28.23	4.35	20.393					180911		4.52525	11.5453	3.93798	6.06981	1.21818
180831	I4	SOM +	IAP	28.4	27.57	-0.83	0.562529	0.952664	0.354341			190215	0.944184						1.06427
180831	I5	SOM +	IAP	27.88	28.52	0.64	1.55833					190228	0.733742						0.895884
180831	I6	SOM +	IAP	28.31	27.87	-0.44	0.737135					AVG	0.838963	3.324	5.57336	2.15571	2.97719	0.871854	0.980076
180831	I7	SOM +	IAPLTR	33.63	27.57	-6.06	0.0149885	0.0196657	0.238049			STDEV	0.148805	0.904847	4.14282	1.26764	2.26684	0.29404	0.119065
180831	I8	SOM +	IAPLTR	33.35	28.52	-4.83	0.0351581
180831	I9	SOM +	IAPLTR	34.69	27.87	-6.82	0.00885066
180831	I10	SOM +	L1_5'Tf	30.8	27.57	-3.23	0.106579	0.0860275	0.657149			DBL	SINE B1	IAPEz gag (LTR1a)	IAPEz gag (LTR2a2)	L1Md_T 5'UTR	L1Md_T ORF1	RLTR10 int	MTA int
180831	I11	SOM +	L1_5'Tf	32.01	28.52	-3.49	0.0890031					180831		3.94535	3.31993	4.19197	4.68625	6.54846
180831	I12	SOM +	L1_5'Tf	31.87	27.87	-4	0.0625					180904		3.14429	10.1372	4.9238	9.7229	5.42176
180831	I13	SOM +	L1_Tf	31.05	27.57	-3.48	0.0896222	0.150136	0.921584			180911		5.19503	6.16381	4.48322	9.83997	7.94783
180831	I14	SOM +	L1_Tf	30.54	28.52	-2.02	0.246558					190215	1.07128						1.76559
180831	I15	SOM +	L1_Tf	31	27.87	-3.13	0.114229					190228	1.61526						2.59999
180831	I22	SOM +	RLTR10	21.59	27.57	5.98	63.1189	82.1473	5.69914			AVG	1.34327	4.09489	6.54032	4.533	8.08304	6.63935	2.18279
180831	I23	SOM +	RLTR10	21.69	28.52	6.83	113.772					STDEV	0.384652	1.03351	3.4242	0.368444	2.94229	1.26549	0.590007
180831	I24	SOM +	RLTR10	21.75	27.87	6.12	69.551
180831	F4	MILI 1 +	IAP	25.06	28.36	3.3	9.84916	9.454	3.51639
180831	F5	MILI 1 +	IAP	25.73	28.17	2.44	5.42642
180831	F6	MILI 1 +	IAP	24.88	28.59	3.71	13.0864
180831	F7	MILI 1 +	IAPLTR	29.62	28.36	-1.26	0.417544	0.3793	4.59132
180831	F8	MILI 1 +	IAPLTR	29.79	28.17	-1.62	0.325335
180831	F9	MILI 1 +	IAPLTR	29.93	28.59	-1.34	0.395021
180831	F10	MILI 1 +	L1_5'Tf	29.76	28.36	-1.4	0.378929	0.260128	1.98707
180831	F11	MILI 1 +	L1_5'Tf	30.34	28.17	-2.17	0.222211
180831	F12	MILI 1 +	L1_5'Tf	31.07	28.59	-2.48	0.179244
180831	F13	MILI 1 +	L1_Tf	29.13	28.36	-0.77	0.586417	0.504482	3.09667
180831	F14	MILI 1 +	L1_Tf	29.69	28.17	-1.52	0.348686
180831	F15	MILI 1 +	L1_Tf	29.38	28.59	-0.79	0.578344
180831	F22	MILI 1 +	RLTR10	25.17	28.36	3.19	9.12611	11.3822	0.789662
180831	F23	MILI 1 +	RLTR10	25.13	28.17	3.04	8.22491
180831	F24	MILI 1 +	RLTR10	24.52	28.59	4.07	16.7955
180831	G4	MILI 2 +	IAP	25.58	28.62	3.04	8.22491	7.19948	2.67782
180831	G5	MILI 2 +	IAP	25.59	28.46	2.87	7.31065
180831	G6	MILI 2 +	IAP	25.82	28.42	2.6	6.06287
180831	G7	MILI 2 +	IAPLTR	31.69	28.62	-3.07	0.11908	0.163601	1.98034
180831	G8	MILI 2 +	IAPLTR	31.63	28.46	-3.17	0.111105
180831	G9	MILI 2 +	IAPLTR	30.36	28.42	-1.94	0.260616
180831	G10	MILI 2 +	L1_5'Tf	30.26	28.62	-1.64	0.320856	0.228443	1.74504
180831	G11	MILI 2 +	L1_5'Tf	30.56	28.46	-2.1	0.233258
180831	G12	MILI 2 +	L1_5'Tf	31.35	28.42	-2.93	0.131215
180831	G13	MILI 2 +	L1_Tf	30.07	28.62	-1.45	0.366021	0.318254	1.95354
180831	G14	MILI 2 +	L1_Tf	30.18	28.46	-1.72	0.303549
180831	G15	MILI 2 +	L1_Tf	30.23	28.42	-1.81	0.285191
180831	G22	MILI 2 +	RLTR10	24.68	28.62	3.94	15.3482	13.8506	0.960917
180831	G23	MILI 2 +	RLTR10	24.68	28.46	3.78	13.737
180831	G24	MILI 2 +	RLTR10	24.78	28.42	3.64	12.4666
180831	B4	DBL +	IAP	24.53	28.06	3.53	11.5514	10.6073	3.94535
180831	B5	DBL +	IAP	24.77	27.97	3.2	9.18959
180831	B6	DBL +	IAP	24.5	27.97	3.47	11.0809
180831	B7	DBL +	IAPLTR	30	28.06	-1.94	0.260616	0.274267	3.31993
180831	B8	DBL +	IAPLTR	30.15	27.97	-2.18	0.220676
180831	B9	DBL +	IAPLTR	29.52	27.97	-1.55	0.34151
180831	B10	DBL +	L1_5'Tf	29.14	28.06	-1.08	0.473029	0.548772	4.19197
180831	B11	DBL +	L1_5'Tf	28.7	27.97	-0.73	0.602904
180831	B12	DBL +	L1_5'Tf	28.78	27.97	-0.81	0.570382
180831	B13	DBL +	L1_Tf	28.44	28.06	-0.38	0.768438	0.763442	4.68625
180831	B14	DBL +	L1_Tf	28.06	27.97	-0.09	0.939523
180831	B15	DBL +	L1_Tf	28.75	27.97	-0.78	0.582367
180831	B22	DBL +	RLTR10	21.54	28.06	6.52	91.7731	94.3893	6.54846
180831	B23	DBL +	RLTR10	21.52	27.97	6.45	87.4266
180831	B24	DBL +	RLTR10	21.27	27.97	6.7	103.968
180831	O1	WT +	mHGPRT	27.98
180831	O2	WT +	mHGPRT	28.61
180831	O3	WT +	mHGPRT	28.23
180831	M7	SOM +	mHGPRT	27.57
180831	M8	SOM +	mHGPRT	28.52
180831	M9	SOM +	mHGPRT	27.87
180831	N4	MILI 1 +	mHGPRT	28.36
180831	N5	MILI 1 +	mHGPRT	28.17
180831	N6	MILI 1 +	mHGPRT	28.59
180831	O4	MILI 2 +	mHGPRT	28.62
180831	O5	MILI 2 +	mHGPRT	28.46
180831	O6	MILI 2 +	mHGPRT	28.42
180831	M1	DBL +	mHGPRT	28.06
180831	M2	DBL +	mHGPRT	27.97
180831	M3	DBL +	mHGPRT	27.97
180904	D4	WT +	IAP	28.42	30.01	1.59	3.01049	2.69231
180904	D5	WT +	IAP	29.33	30.34	1.01	2.01391
180904	D6	WT +	IAP	28.53	30.14	1.61	3.05252
180904	D7	WT +	IAPLTR	34.23	30.01	-4.22	0.0536603	0.0455653
180904	D8	WT +	IAPLTR	35.19	30.34	-4.85	0.034674
180904	D9	WT +	IAPLTR	34.51	30.14	-4.37	0.0483614
180904	D10	WT +	L1_5'Tf	33.35	30.01	-3.34	0.0987552	0.0852744
180904	D11	WT +	L1_5'Tf		30.34	30.34
180904	D12	WT +	L1_5'Tf	33.94	30.14	-3.8	0.0717936
180904	D13	WT +	L1_Tf	33.1	30.01	-3.09	0.11744	0.13186
180904	D14	WT +	L1_Tf	33.66	30.34	-3.32	0.100134
180904	D15	WT +	L1_Tf	32.63	30.14	-2.49	0.178006
180904	D22	WT +	RLTR10	26.97	30.01	3.04	8.22491	10.1802
180904	D23	WT +	RLTR10	26.7	30.34	3.64	12.4666
180904	D24	WT +	RLTR10	26.84	30.14	3.3	9.84916
180904	F4	SOM +	IAP	32.93	30.58	-2.35	0.196146	0.241454	0.089683
180904	F5	SOM +	IAP	32.55	30.34	-2.21	0.216134
180904	F6	SOM +	IAP	32.83	31.15	-1.68	0.312083
180904	F7	SOM +	IAPLTR	37.8	30.58	-7.22	0.00670754	0.00268269	0.0588757
180904	F8	SOM +	IAPLTR	40.63	30.34	-10.29	0.000798732
180904	F9	SOM +	IAPLTR	42	31.15	-10.85	0.000541782
180904	F10	SOM +	L1_5'Tf	34.95	30.58	-4.37	0.0483614	0.0638975	0.749316
180904	F11	SOM +	L1_5'Tf	34.85	30.34	-4.51	0.0438889
180904	F12	SOM +	L1_5'Tf	34.48	31.15	-3.33	0.0994421
180904	F13	SOM +	L1_Tf	34.05	30.58	-3.47	0.0902456	0.0669417	0.507672
180904	F14	SOM +	L1_Tf	34.15	30.34	-3.81	0.0712977
180904	F15	SOM +	L1_Tf	35.82	31.15	-4.67	0.0392817
180904	F22	SOM +	RLTR10	25.19	30.58	5.39	41.9326	49.0767	4.82078
180904	F23	SOM +	RLTR10	25.22	30.34	5.12	34.7755
180904	F24	SOM +	RLTR10	25.01	31.15	6.14	70.5219
180904	B4	MILI +	IAP	26.72	29.56	2.84	7.1602	6.93685	2.57654
180904	B5	MILI +	IAP	26.74	29.56	2.82	7.06162
180904	B6	MILI +	IAP	26.75	29.47	2.72	6.58873
180904	B7	MILI +	IAPLTR	31.93	29.56	-2.37	0.193446	0.190304	4.17651
180904	B8	MILI +	IAPLTR	31.81	29.56	-2.25	0.210224
180904	B9	MILI +	IAPLTR	32.05	29.47	-2.58	0.167241
180904	B10	MILI +	L1_5'Tf	33.11	29.56	-3.55	0.0853775	0.0812446	0.952744
180904	B11	MILI +	L1_5'Tf	33.28	29.56	-3.72	0.0758872
180904	B12	MILI +	L1_5'Tf	33.07	29.47	-3.6	0.0824692
180904	B13	MILI +	L1_Tf	32.85	29.56	-3.29	0.102238	0.104006	0.788759
180904	B14	MILI +	L1_Tf	32.89	29.56	-3.33	0.0994421
180904	B15	MILI +	L1_Tf	32.65	29.47	-3.18	0.110338
180904	B22	MILI +	RLTR10	27.33	29.56	2.23	4.69134	5.28005	0.518657
180904	B23	MILI +	RLTR10	27.19	29.56	2.37	5.16941
180904	B24	MILI +	RLTR10	26.89	29.47	2.58	5.9794
180904	H4	DBL +	IAP	26.71	29.47	2.76	6.77396	8.46539	3.14429
180904	H5	DBL +	IAP	26.8	29.7	2.9	7.46426
180904	H6	DBL +	IAP	26.67	30.15	3.48	11.1579
180904	H7	DBL +	IAPLTR	31.14	29.47	-1.67	0.314253	0.461905	10.1372
180904	H8	DBL +	IAPLTR	30.72	29.7	-1.02	0.493116
180904	H9	DBL +	IAPLTR	30.94	30.15	-0.79	0.578344
180904	H10	DBL +	L1_5'Tf	30.87	29.47	-1.4	0.378929	0.419874	4.9238
180904	H11	DBL +	L1_5'Tf	30.68	29.7	-0.98	0.50698
180904	H12	DBL +	L1_5'Tf	31.57	30.15	-1.42	0.373712
180904	H13	DBL +	L1_Tf	31.01	29.47	-1.54	0.343885	1.28206	9.7229
180904	H14	DBL +	L1_Tf	28.48	29.7	1.22	2.32947
180904	H15	DBL +	L1_Tf	29.92	30.15	0.23	1.17283
180904	H22	DBL +	RLTR10	24.13	29.47	5.34	40.5042	55.1948	5.42176
180904	H23	DBL +	RLTR10	23.97	29.7	5.73	53.0765
180904	H24	DBL +	RLTR10	23.98	30.15	6.17	72.0037
180904	M1	WT +	mHGPRT	30.01
180904	M2	WT +	mHGPRT	30.34
180904	M3	WT +	mHGPRT	30.14
180904	L4	SOM +	mHGPRT	30.58
180904	L5	SOM +	mHGPRT	30.34
180904	L6	SOM +	mHGPRT	31.15
180904	K1	MILI +	mHGPRT	29.56
180904	K2	MILI +	mHGPRT	29.56
180904	K3	MILI +	mHGPRT	29.47
180904	K7	DBL +	mHGPRT	29.47
180904	K8	DBL +	mHGPRT	29.7
180904	K9	DBL +	mHGPRT	30.15
180911	D1	WT +	IAP	30.57	31.09	0.52	1.43396	1.21325
180911	D2	WT +	IAP	30.27	30.7	0.43	1.34723
180911	D3	WT +	IAP	30.75	30.53	-0.22	0.858565
180911	D4	WT +	IAPLTR	36.85	31.09	-5.76	0.018453	0.0164608
180911	D5	WT +	IAPLTR	36.47	30.7	-5.77	0.0183255
180911	D6	WT +	IAPLTR	36.84	30.53	-6.31	0.0126038
180911	D7	WT +	L1_5'Tf	35.19	31.09	-4.1	0.0583146	0.056221
180911	D8	WT +	L1_5'Tf	34.86	30.7	-4.16	0.0559391
180911	D9	WT +	L1_5'Tf	34.73	30.53	-4.2	0.0544094
180911	D10	WT +	L1_Tf	34.78	31.09	-3.69	0.0774817	0.0598068
180911	D11	WT +	L1_Tf	34.66	30.7	-3.96	0.0642571
180911	D12	WT +	L1_Tf	35.26	30.53	-4.73	0.0376815
180911	D22	WT +	RLTR10	27.29	31.09	3.8	13.9288	10.9855
180911	D23	WT +	RLTR10	27.46	30.7	3.24	9.44794
180911	D24	WT +	RLTR10	27.27	30.53	3.26	9.57983
180911	F1	SOM +	IAP	30.61	29.5	-1.11	0.463294	0.471068	0.388269
180911	F2	SOM +	IAP	31.16	29.7	-1.46	0.363493
180911	F3	SOM +	IAP	30.31	29.54	-0.77	0.586417
180911	F4	SOM +	IAPLTR	35.52	29.5	-6.02	0.0154099	0.0152599	0.927048
180911	F5	SOM +	IAPLTR	36.38	29.7	-6.68	0.00975258
180911	F6	SOM +	IAPLTR	35.14	29.54	-5.6	0.0206173
180911	F7	SOM +	L1_5'Tf	33.59	29.5	-4.09	0.0587202	0.0552021	0.981877
180911	F8	SOM +	L1_5'Tf	33.36	29.7	-3.66	0.0791098
180911	F9	SOM +	L1_5'Tf	34.71	29.54	-5.17	0.0277763
180911	F10	SOM +	L1_Tf	32.86	29.5	-3.36	0.0973956	0.0921412	1.54065
180911	F11	SOM +	L1_Tf	32.97	29.7	-3.27	0.103665
180911	F12	SOM +	L1_Tf	33.27	29.54	-3.73	0.075363
180911	F22	SOM +	RLTR10	22.87	29.5	6.63	99.0442	75.403	6.86385
180911	F23	SOM +	RLTR10	23.67	29.7	6.03	65.3448
180911	F24	SOM +	RLTR10	23.59	29.54	5.95	61.8199
180911	H1	MILI +	IAP	27.8	29.68	1.88	3.68075	5.49026	4.52525
180911	H2	MILI +	IAP	26.94	29.69	2.75	6.72717
180911	H3	MILI +	IAP	26.88	29.48	2.6	6.06287
180911	H4	MILI +	IAPLTR	32.34	29.68	-2.66	0.15822	0.190044	11.5453
180911	H5	MILI +	IAPLTR	32.1	29.69	-2.41	0.188156
180911	H6	MILI +	IAPLTR	31.64	29.48	-2.16	0.223756
180911	H7	MILI +	L1_5'Tf	31.59	29.68	-1.91	0.266093	0.221397	3.93798
180911	H8	MILI +	L1_5'Tf	31.85	29.69	-2.16	0.223756
180911	H9	MILI +	L1_5'Tf	32	29.48	-2.52	0.174343
180911	H10	MILI +	L1_Tf	31	29.68	-1.32	0.400535	0.363016	6.06981
180911	H11	MILI +	L1_Tf	31	29.69	-1.31	0.403321
180911	H12	MILI +	L1_Tf	31.29	29.48	-1.81	0.285191
180911	H22	MILI +	RLTR10	25.83	29.68	3.85	14.42	13.3824	1.21818
180911	H23	MILI +	RLTR10	25.98	29.69	3.71	13.0864
180911	H24	MILI +	RLTR10	25.82	29.48	3.66	12.6407
180911	B1	DBL +	IAP	27.09	30.17	3.08	8.45614	6.30287	5.19503
180911	B2	DBL +	IAP	27.18	29.9	2.72	6.58873
180911	B3	DBL +	IAP	27.32	29.27	1.95	3.86375
180911	B4	DBL +	IAPLTR	33.29	30.17	-3.12	0.115023	0.101461	6.16381
180911	B5	DBL +	IAPLTR	33.06	29.9	-3.16	0.111878
180911	B6	DBL +	IAPLTR	32.96	29.27	-3.69	0.0774817
180911	B7	DBL +	L1_5'Tf	31.88	30.17	-1.71	0.30566	0.252051	4.48322
180911	B8	DBL +	L1_5'Tf	32.17	29.9	-2.27	0.20733
180911	B9	DBL +	L1_5'Tf	31.31	29.27	-2.04	0.243164
180911	B10	DBL +	L1_Tf	30.57	30.17	-0.4	0.757858	0.588497	9.83997
180911	B11	DBL +	L1_Tf	30.62	29.9	-0.72	0.607097
180911	B12	DBL +	L1_Tf	30.59	29.27	-1.32	0.400535
180911	B22	DBL +	RLTR10	23.28	30.17	6.89	118.603	87.3111	7.94783
180911	B23	DBL +	RLTR10	23.41	29.9	6.49	89.8845
180911	B24	DBL +	RLTR10	23.53	29.27	5.74	53.4456
180911	M1	WT +	mHGPRT	31.09
180911	M2	WT +	mHGPRT	30.7
180911	M3	WT +	mHGPRT	30.53
180911	L4	SOM +	mHGPRT	29.5
180911	L5	SOM +	mHGPRT	29.7
180911	L6	SOM +	mHGPRT	29.54
180911	K7	MILI +	mHGPRT	29.68
180911	K8	MILI +	mHGPRT	29.69
180911	K9	MILI +	mHGPRT	29.48
180911	K1	DBL +	mHGPRT	30.17
180911	K2	DBL +	mHGPRT	29.9
180911	K3	DBL +	mHGPRT	29.27
190215	F1	WT +	SINE_B1	22.94	28.76	5.82	56.493	53.4969
190215	F2	WT +	SINE_B1	23.11	28.68	5.57	47.5048
190215	F3	WT +	SINE_B1	23.05	28.87	5.82	56.493
190215	B1	WT +	MTA_13	21.79	28.76	6.97	125.366	122.239
190215	B2	WT +	MTA_13	21.89	28.68	6.79	110.661
190215	B3	WT +	MTA_13	21.84	28.87	7.03	130.69
190215	F13	SOM +	SINE_B1	22.46	28.41	5.95	61.8199	57.3101	1.07128
190215	F14	SOM +	SINE_B1	22.68	28.37	5.69	51.6251
190215	F15	SOM +	SINE_B1	22.6	28.47	5.87	58.4852
190215	B13	SOM +	MTA_13	19.94	28.41	8.47	354.588	320.725	2.62376
190215	B14	SOM +	MTA_13	20.2	28.37	8.17	288.015
190215	B15	SOM +	MTA_13	20.15	28.47	8.32	319.573
190215	F7	MILI +	SINE_B1	23.06	28.99	5.93	60.9688	50.511	0.944184
190215	F8	MILI +	SINE_B1	23.08	28.63	5.55	46.8507
190215	F9	MILI +	SINE_B1	23.28	28.73	5.45	43.7133
190215	B7	MILI +	MTA_13	21.74	28.99	7.25	152.219	130.095	1.06427
190215	B8	MILI +	MTA_13	21.76	28.63	6.87	116.97
190215	B9	MILI +	MTA_13	21.81	28.73	6.92	121.095
190215	F19	DBL +	SINE_B1	21.84	27.47	5.63	49.5221	48.5407	0.907355
190215	F20	DBL +	SINE_B1	21.93	27.45	5.52	45.8866
190215	F21	DBL +	SINE_B1	21.9	27.55	5.65	50.2134
190215	B19	DBL +	MTA_13	19.71	27.47	7.76	216.767	215.824	1.76559
190215	B20	DBL +	MTA_13	19.74	27.45	7.71	209.383
190215	B21	DBL +	MTA_13	19.76	27.55	7.79	221.322
190215	I1	WT +	mHGPRT	28.76
190215	I2	WT +	mHGPRT	28.68
190215	I3	WT +	mHGPRT	28.87
190215	I13	SOM +	mHGPRT	28.41
190215	I14	SOM +	mHGPRT	28.37
190215	I15	SOM +	mHGPRT	28.47
190215	I7	MILI +	mHGPRT	28.99
190215	I8	MILI +	mHGPRT	28.63
190215	I9	MILI +	mHGPRT	28.73
190215	I19	DBL +	mHGPRT	27.47
190215	I20	DBL +	mHGPRT	27.45
190215	I21	DBL +	mHGPRT	27.55
190228	F1	WT +	SINE_B1	24.1	29.4	5.3	39.3966	40.0547
190228	F2	WT +	SINE_B1	24.18	29.47	5.29	39.1245
190228	F3	WT +	SINE_B1	23.92	29.3	5.38	41.6429
190228	B1	WT +	MTA_13	21.86	29.4	7.54	186.108	176.428
190228	B2	WT +	MTA_13	21.96	29.47	7.51	182.278
190228	B3	WT +	MTA_13	21.97	29.3	7.33	160.898
190228	F13	SOM +	SINE_B1	23.62	28.78	5.16	35.7532	32.7004	0.816395
190228	F14	SOM +	SINE_B1	23.7	28.8	5.1	34.2968
190228	F15	SOM +	SINE_B1	23.96	28.77	4.81	28.0514
190228	B13	SOM +	MTA_13	20.65	28.78	8.13	280.139	282.751	1.60264
190228	B14	SOM +	MTA_13	20.64	28.8	8.16	286.026
190228	B15	SOM +	MTA_13	20.63	28.77	8.14	282.088
190228	F7	MILI +	SINE_B1	23.7	28.81	5.11	34.5353	29.3898	0.733742
190228	F8	MILI +	SINE_B1	23.88	28.61	4.73	26.5382
190228	F9	MILI +	SINE_B1	23.64	28.4	4.76	27.0958
190228	B7	MILI +	MTA_13	21.21	28.81	7.6	194.012	158.059	0.895884
190228	B8	MILI +	MTA_13	21.5	28.61	7.11	138.141
190228	B9	MILI +	MTA_13	21.25	28.4	7.15	142.025
190228	B19	DBL +	MTA_13	20.46	29.21	8.75	430.539	458.711	2.59999
190228	B20	DBL +	MTA_13	20.41	29.31	8.9	477.713
190228	B21	DBL +	MTA_13	20.4	29.27	8.87	467.882
190228	F19	DBL +	SINE_B1	23.59	29.21	5.62	49.18	64.6986	1.61526
190228	F20	DBL +	SINE_B1	23.65	29.31	5.66	50.5626
190228	F21	DBL +	SINE_B1	22.71	29.27	6.56	94.3532
190228	I1	WT +	mHGPRT	29.4
190228	I2	WT +	mHGPRT	29.47
190228	I3	WT +	mHGPRT	29.3
190228	I13	SOM +	mHGPRT	28.78
190228	I14	SOM +	mHGPRT	28.8
190228	I15	SOM +	mHGPRT	28.77
190228	I7	MILI +	mHGPRT	28.81
190228	I8	MILI +	mHGPRT	28.61
190228	I9	MILI +	mHGPRT	28.4
190228	I19	DBL +	mHGPRT	29.21
190228	I20	DBL +	mHGPRT	29.31
190228	I21	DBL +	mHGPRT	29.27

## Sheet: 5F retrotransposon levels
NAME	CLASS	FAMILY	DBL_1	DBL_2	DBL_3	DBL_4	MILI_KO_2	SOM_1	SOM_2	WT_1	WT_2	WT_3	WT_4	NAME	WT DBL	MILI KO	SOM	DBL	SOM	MILI KO	DBL
B1_Mus1	SINE	Alu	50.1226	54.9471	17.7764	25.245	30.8917	34.2381	25.9412	38.3551	37.0567	23.2592	29.9497	B1_Mus1	32.1551	30.8917	30.0896	37.0228	0.935764	0.960707	1.15138
B2_Mm2	SINE	B2	85.9666	96.9291	43.522	53.0164	60.2324	71.1124	55.2444	73.2075	66.4506	70.7776	62.1095	B2_Mm2	68.1363	60.2324	63.1784	69.8585	0.927235	0.883999	1.02528
B3	SINE	B2	196.588	224.322	105.136	110.587	171.302	160.118	141.46	191.407	192.453	147.974	186.11	B3	179.486	171.302	150.789	159.158	0.840117	0.954401	0.886745
B4A	SINE	B4	229.934	247.011	145.777	113.311	156.271	168.466	151.018	181.517	180.663	140.583	199.947	B4A	175.678	156.271	159.742	184.008	0.909291	0.889529	1.04742
L1_Mus1	LINE	L1	136.218	148.988	125.603	98.4034	30.9955	19.7456	26.6022	14.2791	20.9554	17.8074	37.7388	L1_Mus1	22.6952	30.9955	23.1739	127.303	1.02109	1.36573	5.60925
L1_Mus2	LINE	L1	264.843	340.65	251.831	251.184	45.2547	23.0188	23.3232	12.6115	17.3022	21.1692	34.2917	L1_Mus2	21.3436	45.2547	23.171	277.127	1.08562	2.12029	12.9841
L1Md_A	LINE	L1	155.009	159.457	169.111	107.134	23.4443	24.6682	23.3546	11.6858	13.6477	17.6355	34.541	L1Md_A	19.3775	23.4443	24.0114	147.678	1.23914	1.20987	7.62109
L1Md_F	LINE	L1	33.9129	34.1124	39.4669	22.4893	10.2728	7.48521	11.2538	3.81647	4.12172	5.57476	11.7543	L1Md_F	6.3168	10.2728	9.36953	32.4954	1.48327	1.62627	5.14428
L1Md_F2	LINE	L1	363.673	372.504	363.734	239.734	68.1309	70.0034	75.6635	36.6843	52.2434	51.2919	122.191	L1Md_F2	65.6026	68.1309	72.8334	334.911	1.11022	1.03854	5.10515
L1Md_Gf	LINE	L1	15.8858	18.656	13.6428	9.2198	1.83842	2.24222	1.8252	0.905533	1.55769	2.03399	3.82496	L1Md_Gf	2.08054	1.83842	2.03371	14.3511	0.97749	0.883625	6.89777
L1Md_T	LINE	L1	160.31	132.786	168.383	82.4551	24.9132	49.3455	44.2036	45.5207	23.4508	23.2935	63.3522	L1Md_T	38.9043	24.9132	46.7746	135.983	1.2023	0.64037	3.49533
Lx	LINE	L1	78.3187	83.0907	81.6364	59.4023	38.6801	24.5375	23.8862	17.8932	22.0824	17.6033	35.1646	Lx	23.1859	38.6801	24.2118	75.612	1.04425	1.66826	3.26112
BGLII	LTR	ERVK	26.4456	21.7505	19.2054	11.3666	20.048	21.9389	18.8076	28.0711	19.93	20.1321	28.5575	BGLII	24.1727	20.048	20.3733	19.692	0.842822	0.829364	0.81464
ETnERV-int	LTR	ERVK	13.1506	15.6671	13.7939	5.90928	9.58837	9.61474	8.35887	9.99757	11.4249	9.40552	16.8024	ETnERV-int	11.9076	9.58837	8.9868	12.1302	0.754713	0.805232	1.0187
IAP-d-int	LTR	ERVK	65.4572	65.5655	55.1657	40.8286	37.4321	54.5112	25.6694	45.5243	33.5355	32.3423	49.5369	IAP-d-int	40.2347	37.4321	40.0903	56.7542	0.99641	0.930343	1.41058
IAPEY3-int	LTR	ERVK	23.6374	25.5826	20.933	13.2496	16.9322	10.7275	9.03846	8.94018	9.23063	7.44613	14.329	IAPEY3-int	9.9865	16.9322	9.88297	20.8507	0.989634	1.6955	2.08789
IAPEz-int	LTR	ERVK	1539.46	1445.36	1385.98	1058.52	776.584	69.2872	61.6662	125.416	172.426	199.452	276.741	IAPEz-int	193.509	776.584	65.4767	1357.33	0.338366	4.01317	7.01431
IAPLTR1a_Mm	LTR	ERVK	37.7982	35.6163	28.6024	21.8501	16.9378	1.61498	1.35826	2.11794	4.02302	5.25191	5.07904	IAPLTR1a_Mm	4.11798	16.9378	1.48662	30.9668	0.361007	4.11313	7.5199
IAPLTR2_Mm	LTR	ERVK	8.33556	10.4118	6.73581	8.31233	4.69686	0.817906	0.953589	0.725358	1.26492	1.08122	2.00851	IAPLTR2_Mm	1.27	4.69686	0.885748	8.44888	0.697438	3.69831	6.65265
IAPLTR2a2_Mm	LTR	ERVK	89.1376	90.4838	69.68	53.297	41.679	5.98672	4.43856	7.65548	9.61674	13.2451	14.8476	IAPLTR2a2_Mm	11.3412	41.679	5.21264	75.6496	0.459618	3.67499	6.67031
IAPLTR2b	LTR	ERVK	15.126	21.9731	12.1383	13.6167	6.20329	1.73651	1.06363	1.50456	2.44646	1.67437	2.52706	IAPLTR2b	2.03811	6.20329	1.40007	15.7135	0.686945	3.04364	7.70983
RLTR10-int	LTR	ERVK	9030.98	5886.71	9831.02	3677.38	587.734	4314.85	4839.93	1024.74	778.551	840.376	1925.83	RLTR10-int	1142.37	587.734	4577.39	7106.52	4.00691	0.514484	6.22084
RLTR10	LTR	ERVK	2353	1644.45	1843.25	716.078	85.7797	1049.56	981.258	173.015	145.364	208.802	317.384	RLTR10	211.141	85.7797	1015.41	1639.19	4.80915	0.406267	7.76349
MERVL-int	LTR	ERVL	25.5115	31.4139	24.319	16.7776	11.0188	12.3122	9.57325	6.58878	9.17912	11.1279	15.6176	MERVL-int	10.6284	11.0188	10.9427	24.5055	1.02958	1.03674	2.30567
MERVL_2A-int	LTR	ERVL	21.543	27.0884	24.1853	18.2488	15.3639	17.5681	14.067	13.4541	17.3991	13.289	23.3522	MERVL_2A-int	16.8736	15.3639	15.8176	22.7664	0.937415	0.91053	1.34923
MT2_Mm	LTR	ERVL	27.2913	27.6106	27.6358	19.2757	13.5464	8.46127	8.37653	6.06651	7.95372	9.45266	10.8102	MT2_Mm	8.57077	13.5464	8.4189	25.4533	0.982281	1.58054	2.96979
MTA_Mm-int	LTR	ERVL-MaLR	33967.6	14663.7	41611.8	16534.3	7093.21	23886.1	28795.1	8801.43	7829.03	4679.22	9838	MTA_Mm-int	7786.92	7093.21	26340.6	26694.3	3.38267	0.910913	3.4281
MTA_Mm	LTR	ERVL-MaLR	7453.17	3725.95	6019.78	2924.01	1541.65	5503.76	4777.28	1947.61	1787	1496.3	1899.98	MTA_Mm	1782.72	1541.65	5140.52	5030.72	2.88352	0.86477	2.82193
ORR1A0	LTR	ERVL-MaLR	6.68434	7.09462	4.09983	3.2838	6.58001	4.02482	3.61527	5.05776	5.46978	6.26285	6.6278	ORR1A0	5.85455	6.58001	3.82005	5.29065	0.652492	1.12391	0.903682
ORR1A0-int	LTR	ERVL-MaLR	28.9593	14.8037	37.3771	14.6719	13.3935	21.6595	26.4075	14.9236	11.4509	10.549	20.4719	ORR1A0-int	14.3488	13.3935	24.0335	23.953	1.67495	0.933424	1.66933
															average RPM				average fold change to WT
							MILI_KO_1 turned out to be a heterozygote

[truncated: 2 more sheets: 6B LINE levels, S7 Sohl KOs]
